# Supplementary material for: Propagation thresholds and driving mechanism detection of karst meteorological- agricultural drought: A case study in Guizhou Province
Source: PLoS One. 2024 Apr 17;19(4):e0298654. doi: 10.1371/journal.pone.0298654 (PMC11023575; doi:10.1371/journal.pone.0298654)
Supplement: S1 Data — (ZIP) [file pone.0298654.s001.zip]

Archive with 58 entries (51 files):
- data/
- data/figure2(a)data.xlsx
- data/figure2(b)data.xlsx
- data/figure3(a)data.xlsx
- data/figure3(b)data.xlsx
- data/figure4/
- data/figure4/Figure4(a).tfw
- data/figure4/Figure4(a).tif
- data/figure4/Figure4(a).tif.aux.xml
- data/figure4/Figure4(a).tif.ovr
- data/figure4/Figure4.mxd
- data/figure4/Fihrure4(b).tfw
- data/figure4/Fihrure4(b).tif
- data/figure4/Fihrure4(b).tif.aux.xml
- data/figure4/Fihrure4(b).tif.ovr
- data/figure5/
- data/figure5/Figure5.mxd
- data/figure5/Figure5(b).tfw
- data/figure5/Figure5(b).tif
- data/figure5/Figure5(b).tif.aux.xml
- data/figure5/Figure5(b).tif.ovr
- data/figure5/Picture5(a).tfw
- data/figure5/Picture5(a).tif
- data/figure5/Picture5(a).tif.aux.xml
- data/figure5/Picture5(a).tif.ovr
- data/figure6/
- data/figure6/Figure6(a).xls
- data/figure6/Figure6(b).tfw
- data/figure6/Figure6(b).tif
- data/figure6/Figure6(b).tif.aux.xml
- data/figure6/Figure6(b).tif.ovr
- data/figure6/Figure6.mxd
- data/figure7/
- data/figure7/Figure7(a).tfw
- data/figure7/Figure7(a).tif
- data/figure7/Figure7(a).tif.aux.xml
- data/figure7/Figure7(a).tif.ovr
- data/figure7/Figure7(b).tfw
- data/figure7/Figure7(b).tif
- data/figure7/Figure7(b).tif.aux.xml
- data/figure7/Figure7(b).tif.ovr
- data/figure7/Figure7(c).tfw
- data/figure7/Figure7(c).tif
- data/figure7/Figure7(c).tif.aux.xml
- data/figure7/Figure7(c).tif.ovr
- data/figure7/Figure7(d).tfw
- data/figure7/Figure7(d).tif
- data/figure7/Figure7(d).tif.aux.xml
- data/figure7/Figure7(d).tif.ovr
- data/figure7/Figure7.mxd
- data/figure8/
- data/figure8/figure8data.xlsx
- data/figure9/
- data/figure9/Extreme.xlsx
- data/figure9/Light.xlsx
- data/figure9/Moderate.xlsx
- data/figure9/Propagation time.xlsx
- data/figure9/Severe.xlsx
