# Supplementary material for: Propagation thresholds and driving mechanism detection of karst meteorological- agricultural drought: A case study in Guizhou Province
Source: PLoS One. 2024 Apr 17;19(4):e0298654. doi: 10.1371/journal.pone.0298654 (PMC11023575; doi:10.1371/journal.pone.0298654)
Supplement: S1 Data — (ZIP) [file pone.0298654.s001.zip › data/figure2(b)data.xlsx]

## Sheet: Sheet1
	2000	2001	2002	2003	2004	2005	2006	2007	2008	2009	2010	2011	2012	2013	2014	2015	2016	2017	2018	2019	2020
AnLong	1	2	3	7	6	6	4	2	1	7	4	4	5	8	0	3	2	0	3	2	3
AnShun	1	0	1	9	6	5	2	3	1	6	4	9	7	11	2	3	3	3	4	5	3
BaiYun	0	0	0	7	6	11	4	4	2	10	4	8	8	12	2	2	1	3	4	2	2
BiJie	1	1	2	8	2	6	5	4	1	7	7	11	7	5	2	2	2	2	3	2	2
CeHeng	3	2	1	6	6	8	3	3	1	8	4	6	5	3	0	3	2	2	1	2	2
CenGong	0	2	0	7	5	9	4	4	5	6	4	9	8	5	5	2	2	3	3	0	2
ChiShui	0	2	1	2	0	1	7	4	0	5	6	12	8	3	2	2	1	1	0	1	0
CongJiang	1	3	1	7	8	7	5	4	1	5	4	10	8	3	2	2	0	0	6	1	0
DaFang	0	0	2	8	2	7	4	3	1	7	5	10	7	8	5	2	1	2	2	4	3
DanZhai	0	1	0	7	6	8	5	4	2	9	4	10	7	8	4	2	1	3	3	0	1
DaoZhen	1	5	1	6	4	5	7	3	2	5	6	12	5	4	4	4	1	1	3	0	2
DeJiang	0	4	0	6	6	8	5	3	3	5	6	10	5	5	5	4	1	1	5	8	2
DouYun	0	1	1	7	5	9	4	4	3	9	4	9	7	6	4	2	1	3	2	0	3
DuShan	0	1	1	7	6	8	5	4	2	6	4	10	6	6	1	2	1	0	2	0	2
FengGang	0	4	0	7	6	8	8	4	3	6	4	8	5	4	3	2	1	2	5	0	2
FuQuan	0	1	0	7	6	9	7	4	1	9	4	9	4	7	3	2	1	3	3	0	2
GuanLing	1	0	1	7	6	6	4	4	1	7	4	7	8	10	3	2	1	0	2	2	3
GuiDing	0	1	0	7	6	11	4	4	3	10	4	9	6	5	3	2	1	3	3	0	3
GuiYang	0	0	0	7	6	11	4	4	2	10	4	8	8	12	2	2	1	3	4	2	2
HeZhang	1	1	3	9	3	3	2	0	0	4	6	10	9	4	2	4	2	2	4	7	3
HuaXi	0	0	0	7	6	10	4	3	2	8	4	10	8	12	3	2	1	3	3	2	2
HuangPing	0	1	0	7	6	9	5	4	2	6	5	10	7	8	4	2	1	3	4	0	2
HuiChuan	0	3	1	8	6	12	9	4	2	9	7	8	5	7	2	2	1	2	3	1	2
HuiShui	0	0	0	7	6	8	4	4	2	7	4	11	8	12	2	2	1	3	4	2	2
JianHe	0	1	0	7	5	9	2	4	3	5	6	11	8	4	5	2	2	3	3	0	3
JiangKou	1	2	0	6	6	8	4	4	5	6	4	9	7	3	3	2	1	3	3	0	2
JinSha	0	0	1	8	4	9	5	5	1	7	7	9	7	11	3	2	1	2	2	0	2
JinPing	1	2	0	6	5	7	2	4	2	7	4	12	8	4	5	2	1	3	2	0	1
KaiYang	0	1	1	7	6	12	5	4	2	7	5	7	6	8	3	2	1	2	3	0	2
KaiLi	0	1	0	7	6	9	4	4	2	6	5	9	7	8	5	2	2	3	3	0	1
LeiShan	0	1	0	7	6	9	6	4	2	8	4	9	7	5	4	2	1	3	3	0	1
LiPing	1	2	0	6	5	7	4	4	2	7	4	11	8	4	4	2	1	3	2	0	1
LiBo	1	2	0	7	8	8	2	4	1	5	4	10	6	5	0	3	2	0	3	0	1
LiuZhi	0	0	1	9	6	5	4	3	1	5	4	10	9	12	2	2	1	0	0	0	3
LongLi	0	0	0	7	6	11	4	4	3	8	4	9	7	12	2	2	1	3	3	0	2
LuoDian	0	0	0	6	6	7	6	4	2	8	4	11	8	7	0	2	1	1	4	1	2
MaJiang	0	1	0	7	6	9	4	4	2	9	4	9	7	8	4	2	1	3	4	0	2
MeiTan	0	3	0	7	6	9	8	4	2	7	4	9	6	5	3	2	1	1	5	0	2
NaYong	1	2	2	9	4	5	4	4	0	7	6	8	9	11	1	0	1	2	1	4	3
PanXian	1	1	1	5	3	4	4	1	0	5	6	8	7	8	2	2	1	1	2	6	3
PingBa	0	0	0	7	6	8	4	3	2	7	4	9	9	12	2	2	1	3	4	2	2
PingTang	0	1	1	7	6	8	5	4	2	6	4	10	6	6	1	2	1	0	2	0	2
PuAn	1	1	2	8	5	3	3	1	0	4	6	9	8	9	1	2	1	1	1	6	3
PuDing	1	0	1	9	6	5	2	3	1	6	4	9	7	11	2	3	3	3	4	5	3
QianXi	0	0	1	9	6	12	5	4	1	7	4	8	5	11	3	2	1	3	3	1	2
QingZhen	0	0	0	8	6	10	4	3	2	8	4	9	8	12	2	2	1	2	4	2	2
QingLong	1	1	2	7	6	4	4	2	1	7	4	5	9	8	3	2	1	0	2	2	3
RenHuai	0	0	1	7	2	7	6	5	1	5	7	9	7	11	3	1	1	2	1	0	2
RongJiang	1	2	0	7	8	7	7	4	1	10	4	10	7	3	2	2	0	0	6	0	0
SanDou	0	1	0	7	6	9	7	4	1	6	4	11	7	6	4	2	1	2	3	0	1
SanSui	0	1	0	7	5	9	2	4	5	5	6	11	8	4	5	2	2	3	2	0	3
ShiBing	0	1	0	7	5	9	5	4	2	6	4	10	6	8	3	2	1	1	4	1	2
ShiQian	0	3	0	7	6	8	7	4	5	6	4	9	6	3	2	2	1	2	2	0	2
ShuiCheng	1	2	2	9	4	3	3	1	0	4	6	8	7	5	1	3	1	3	7	10	3
SiNan	1	2	0	6	6	8	9	4	5	5	4	9	7	3	4	2	1	2	4	0	0
SongTao	1	4	0	6	4	7	4	4	4	7	3	9	6	3	5	2	2	2	4	4	0
SuiYang	0	1	0	7	8	12	9	4	2	7	6	7	5	4	3	2	1	1	4	0	2
TaiJiang	0	1	0	7	6	9	6	4	2	5	6	11	7	4	5	2	1	2	3	0	1
TianZhu	0	2	0	6	4	7	2	4	2	6	5	11	8	4	6	2	1	3	2	0	1
TongZi	0	1	1	8	5	10	8	4	3	7	5	8	5	8	2	2	1	2	3	1	2
TongRen	1	1	0	6	6	8	5	4	5	7	4	9	7	3	4	2	1	1	5	1	3
WanShan	0	1	0	5	3	8	4	4	5	8	4	9	7	3	5	2	1	3	5	0	0
WangMo	0	2	1	6	6	7	3	4	2	11	5	7	6	8	1	2	1	2	4	2	2
WeiNing	1	2	4	10	5	3	3	1	0	4	6	9	8	6	1	0	1	1	3	8	3
WengAn	0	1	0	7	6	9	7	4	2	9	4	10	5	5	3	2	1	1	4	0	2
WuDang	0	0	0	7	6	11	4	4	2	10	4	8	8	12	2	2	1	3	4	2	2
WuChuan	0	4	1	6	5	9	6	3	2	5	6	12	5	6	5	3	0	0	1	3	0
XiFeng	0	0	1	8	6	12	5	4	1	7	5	8	6	11	3	2	1	2	2	0	2
XiShui	0	0	1	6	2	3	6	3	1	5	5	12	7	3	3	3	1	1	0	1	0
XingRen	1	2	4	7	6	4	4	1	1	6	4	5	5	7	1	3	2	0	1	6	3
XingYi	0	2	4	4	4	4	4	1	1	8	5	8	6	8	4	4	1	2	3	6	1
XiuWen	0	0	0	8	6	11	6	3	2	8	4	9	5	12	2	2	1	2	3	0	2
YanHe	1	2	1	6	6	8	9	3	5	7	5	10	6	5	4	4	1	1	3	1	0
YinJiang	1	2	0	6	6	8	9	4	5	5	4	9	7	3	4	2	1	2	4	0	0
YuQing	0	1	0	7	5	9	5	4	2	6	4	10	6	8	3	2	1	1	4	1	2
YuPing	0	2	1	7	5	9	4	4	5	6	4	9	8	3	4	2	2	3	3	0	2
ChangShun	0	0	0	7	6	7	4	4	2	7	4	9	8	12	2	2	1	3	3	3	2
ZhenFeng	0	2	2	7	6	5	4	1	1	6	4	5	5	8	1	3	2	0	3	6	3
ZhenNing	0	0	1	9	7	5	3	3	1	4	4	9	8	10	2	3	3	3	4	5	3
ZhenYuan	0	1	0	7	5	9	2	4	3	5	6	11	8	4	5	2	2	3	3	0	3
ZhengAn	1	4	0	6	5	5	5	3	1	5	6	12	6	6	5	4	1	1	3	2	2
ZhiJin	1	0	1	9	6	6	2	3	1	6	4	9	8	12	2	2	3	3	1	2	3
ZiYun	0	0	0	6	6	6	4	4	1	5	4	9	5	8	0	2	1	2	6	2	2
ZunYiXian	0	3	1	8	6	12	9	4	2	9	7	8	5	7	2	2	1	2	3	1	2
AnLong	3	5	4	6	6	7	5	5	2	8	5	8	4	5	4	3	2	2	1	4	5
AnShun	2	5	7	7	4	5	4	5	2	10	5	7	4	6	4	1	1	2	2	3	7
BaiYun	3	4	6	8	3	6	6	5	2	8	5	7	6	5	4	2	1	6	5	2	4
BiJie	3	5	5	9	4	4	6	7	2	10	5	7	5	5	4	1	0	5	3	2	3
CeHeng	5	5	6	6	6	7	5	5	1	8	6	6	3	4	3	3	2	1	1	4	5
CenGong	4	5	3	8	3	7	5	3	5	6	4	8	2	6	4	2	3	8	3	4	4
ChiShui	3	9	4	8	3	3	6	5	2	10	4	7	5	6	3	1	1	4	3	2	5
CongJiang	4	4	3	9	5	5	6	3	2	7	8	9	3	5	4	2	4	5	4	4	4
DaFang	3	5	6	9	3	6	6	6	2	10	5	7	5	4	4	1	0	5	3	2	3
DanZhai	1	5	3	8	5	5	6	3	2	8	5	6	4	5	4	2	3	7	4	4	4
DaoZhen	2	8	5	6	3	5	7	5	5	7	4	8	3	9	4	2	2	6	3	3	4
DeJiang	2	6	4	5	2	7	9	4	5	10	4	7	3	8	4	2	1	6	3	3	3
DouYun	1	5	3	8	5	5	6	3	2	8	5	6	4	5	4	2	3	7	4	4	4
DuShan	2	5	3	8	5	5	6	3	2	8	4	6	4	5	4	2	5	3	4	4	2
FengGang	4	8	4	6	4	7	8	5	5	7	3	8	3	7	4	2	1	6	3	3	3
FuQuan	1	5	3	8	5	5	7	5	2	7	5	6	4	5	4	2	3	7	4	4	4
GuanLing	2	5	7	6	4	5	6	5	1	10	5	7	4	5	4	2	1	2	1	4	6
GuiDing	1	5	3	8	5	5	7	5	2	7	5	6	4	5	4	2	2	7	4	4	4
GuiYang	1	4	5	8	3	6	6	5	2	8	5	7	5	5	4	2	1	6	6	3	5
HeZhang	3	4	5	9	5	5	6	6	2	9	5	7	5	4	4	1	1	3	1	5	3
HuaXi	1	4	5	7	4	6	6	5	2	8	5	6	5	5	4	2	2	5	4	3	4
HuangPing	2	5	3	8	5	4	6	5	4	6	3	6	3	5	4	2	3	7	5	4	4
HuiChuan	4	8	5	7	4	5	5	5	5	6	3	8	3	6	5	2	1	6	4	3	4
HuiShui	1	4	5	7	4	6	6	5	2	8	5	5	5	5	4	2	3	3	3	4	4
JianHe	2	4	3	8	4	5	6	3	4	6	4	6	3	5	4	2	3	8	4	4	4
JiangKou	4	5	3	5	2	6	5	5	5	8	4	8	2	6	5	2	2	7	4	4	3
JinSha	3	5	6	7	3	6	4	6	2	11	5	8	7	6	5	1	1	6	3	2	5
JinPing	3	4	3	8	4	6	5	3	4	6	6	8	3	5	4	2	3	8	5	4	4
KaiYang	2	5	5	7	4	6	6	5	3	7	5	7	4	5	4	2	1	6	4	3	3
KaiLi	1	5	3	8	5	5	6	3	2	6	3	6	3	5	4	2	3	7	4	4	4
LeiShan	1	5	3	8	4	5	6	3	2	8	5	6	3	5	4	2	3	7	4	4	4
LiPing	4	3	3	8	6	5	6	3	3	7	8	8	2	5	4	2	3	8	4	4	4
LiBo	4	5	3	8	5	5	6	3	2	9	8	6	4	5	3	2	5	3	4	4	4
LiuZhi	2	5	7	6	4	8	6	5	1	10	5	7	5	4	4	2	1	2	2	4	5
LongLi	1	4	5	7	4	5	7	5	2	8	5	7	5	5	4	2	1	6	4	4	4
LuoDian	1	4	5	7	5	6	6	4	2	9	4	6	4	6	3	2	4	3	3	5	5
MaJiang	1	5	3	8	5	5	6	3	2	7	5	6	4	5	4	2	3	7	4	4	4
MeiTan	4	5	4	6	4	5	6	5	5	5	3	8	3	7	5	2	1	6	3	3	3
NaYong	2	5	7	8	4	5	6	5	1	10	5	7	5	4	4	1	1	4	1	2	5
PanXian	3	4	5	7	6	3	6	6	2	9	6	8	6	6	4	2	1	1	1	6	5
PingBa	3	4	7	8	4	5	6	5	2	8	5	6	6	5	4	2	2	3	5	2	4
PingTang	2	4	3	7	6	5	6	4	2	8	4	6	4	5	4	2	4	3	3	4	2
PuAn	3	5	6	7	6	4	6	5	1	9	6	7	5	5	4	2	1	1	1	6	5
PuDing	2	5	7	6	4	8	5	5	1	10	5	7	4	6	4	1	1	2	2	3	6
QianXi	3	4	7	7	3	5	6	5	2	10	5	7	4	5	4	1	1	6	3	2	3
QingZhen	3	4	7	8	4	6	5	5	2	8	5	6	6	5	4	2	1	5	5	2	4
QingLong	3	5	6	7	4	5	6	5	1	10	5	7	5	5	3	2	1	2	1	4	5
RenHuai	3	5	5	7	3	5	5	6	4	9	5	8	3	6	5	2	2	6	3	2	4
RongJiang	4	4	3	8	5	5	6	3	2	8	8	9	3	5	4	2	3	6	4	4	4
SanDou	1	6	3	8	5	5	6	3	2	8	6	7	4	5	4	2	4	6	4	4	4
SanSui	2	4	3	8	3	7	5	3	4	6	4	8	3	5	4	2	3	8	4	4	4
ShiBing	2	5	3	8	4	6	6	5	4	6	3	7	3	5	4	2	3	7	3	4	4
ShiQian	2	5	3	8	3	6	7	5	4	6	3	7	3	6	5	2	1	7	3	3	3
ShuiCheng	3	5	5	9	4	5	6	7	1	9	5	7	5	5	4	2	1	3	1	3	3
SiNan	2	6	3	6	3	5	8	5	5	9	4	7	3	6	4	2	1	6	3	3	3
SongTao	2	6	3	5	3	8	9	4	5	6	4	6	2	7	4	2	2	6	3	4	3
SuiYang	4	6	4	7	4	5	5	5	5	6	3	8	3	7	5	2	1	6	4	3	4
TaiJiang	1	3	3	8	4	5	6	3	3	6	3	6	3	5	4	2	3	7	4	4	4
TianZhu	4	4	3	8	4	6	5	3	4	6	5	8	2	5	4	2	3	8	5	4	4
TongZi	3	8	5	7	4	5	8	5	5	9	3	8	2	7	4	2	2	6	4	2	4
TongRen	2	4	3	5	3	8	8	5	5	4	4	8	2	7	5	2	3	7	4	4	3
WanShan	4	4	3	5	3	6	5	5	5	5	4	8	2	6	5	2	3	7	4	4	4
WangMo	3	5	5	6	7	8	4	5	2	7	5	6	4	5	3	2	1	1	1	4	5
WeiNing	4	4	6	9	5	4	6	3	2	8	5	9	6	6	4	1	1	3	0	6	2
WengAn	2	6	3	8	5	6	7	5	4	7	4	7	3	5	4	2	1	7	3	3	3
WuDang	1	4	5	8	3	6	6	5	2	8	5	7	4	5	4	2	1	6	6	3	4
WuChuan	2	9	4	5	3	7	9	4	5	7	4	8	3	8	4	2	2	6	3	3	4
XiFeng	4	4	6	7	3	6	6	5	3	8	5	7	5	5	5	2	1	6	4	3	3
XiShui	3	6	5	7	3	4	6	6	2	9	3	8	5	6	5	1	2	6	3	2	4
XingRen	3	5	6	7	6	5	6	5	1	10	4	7	5	6	4	2	1	1	1	4	6
XingYi	3	4	4	8	6	7	8	5	2	8	4	6	6	6	3	1	1	1	0	6	6
XiuWen	4	4	6	7	3	7	5	5	3	8	5	7	5	5	4	2	1	6	5	2	3
YanHe	3	7	4	5	2	8	9	4	5	7	4	7	2	7	4	2	1	6	3	3	4
YinJiang	2	6	3	5	2	7	8	4	5	7	4	7	2	7	4	2	1	6	3	3	3
YuQing	2	5	3	8	3	5	7	5	4	6	3	7	3	5	4	2	2	7	3	3	3
YuPing	4	5	3	8	3	7	5	3	5	6	3	8	2	6	4	2	3	8	3	4	3
ChangShun	0	4	7	7	4	5	5	5	2	8	5	5	4	5	4	2	2	3	3	3	5
ZhenFeng	2	5	7	7	6	7	5	5	1	10	4	7	4	5	4	3	1	2	1	4	5
ZhenNing	0	5	7	6	4	8	6	5	1	10	5	7	4	6	4	1	1	2	1	3	6
ZhenYuan	2	5	3	8	3	6	6	3	4	6	4	8	3	5	4	2	3	7	3	4	4
ZhengAn	2	9	5	7	4	5	8	6	5	7	4	8	3	8	4	2	2	6	3	3	4
ZhiJin	2	5	7	7	4	8	6	5	1	10	5	7	4	5	3	1	1	3	1	2	4
ZiYun	2	5	7	6	5	7	5	5	2	10	4	7	5	6	4	2	1	2	1	3	5
ZunYiXian	4	5	4	7	3	5	5	5	4	6	5	8	3	6	5	2	1	6	4	3	4
