# Supplementary material for: Propagation thresholds and driving mechanism detection of karst meteorological- agricultural drought: A case study in Guizhou Province
Source: PLoS One. 2024 Apr 17;19(4):e0298654. doi: 10.1371/journal.pone.0298654 (PMC11023575; doi:10.1371/journal.pone.0298654)
Supplement: S1 Data — (ZIP) [file pone.0298654.s001.zip › data/figure3(a)data.xlsx]

## Sheet: Sheet1
	2000	2001	2002	2003	2004	2005	2006	2007	2008	2009	2010	2011	2012	2013	2014	2015	2016	2017	2018	2019	2020
AnLong	-2.24875	-5.45642	-4.46239	-5.22481	-6.66209	-4.24932	-4.74865	-5.88496	-1.61471	-10.3762	-5.98612	-8.10586	-4.57631	-5.66963	-4.53925	-1.76225	-1.96002	-1.16685	-0.667427	-3.61051	-4.56847
AnShun	-0.801642	-4.68284	-6.57068	-5.6195	-6.0368	-3.24991	-3.78013	-6.62673	-1.9768	-9.24334	-6.82277	-7.9139	-4.89143	-5.99025	-4.96272	-0.901745	-1.156	-1.97552	-1.23839	-3.42644	-4.17248
BaiYun	-1.43139	-4.05991	-4.67119	-5.54816	-4.38717	-4.49807	-4.55582	-7.01536	-2.91199	-6.99871	-6.84611	-8.34703	-4.43566	-6.25734	-4.91247	-1.72278	-0.981291	-5.35039	-2.91722	-3.17412	-2.90147
BiJie	-1.9931	-4.66511	-4.76272	-7.06791	-5.96439	-3.00126	-5.47732	-6.4707	-1.59614	-9.15983	-6.70967	-9.44982	-5.66284	-5.67754	-4.14638	-0.889093	0	-3.43714	-1.71755	-2.67961	-3.04652
CeHeng	-2.20972	-5.0386	-5.46723	-5.20628	-6.69036	-4.4009	-4.67128	-5.80008	-1.33756	-9.85699	-6.7555	-7.18516	-4.15574	-5.10631	-4.23263	-2.17308	-2.08526	-0.869887	-0.659605	-3.79116	-4.66462
CenGong	-2.62864	-4.36604	-2.69161	-5.22828	-2.91494	-5.6336	-4.51141	-5.12067	-5.10969	-5.31152	-5.61229	-9.18725	-1.50873	-6.73334	-5.35482	-1.42709	-2.89825	-7.92272	-2.63771	-3.94875	-3.62684
ChiShui	-2.96402	-5.08263	-4.28221	-6.77738	-4.078	-3.41951	-6.09045	-5.74567	-1.77508	-8.64056	-4.64044	-9.38267	-5.11713	-5.99629	-3.69846	-1.20671	-0.793538	-4.1792	-2.53239	-2.34917	-4.8991
CongJiang	-3.10976	-3.69667	-2.92658	-6.97256	-6.00533	-4.97703	-5.44635	-5.07068	-2.30827	-8.36968	-8.15614	-8.2059	-2.06011	-5.78844	-4.97069	-1.94471	-3.2669	-4.17008	-3.82284	-3.85969	-2.60425
DaFang	-1.72073	-4.67958	-5.40647	-6.44017	-5.48009	-3.68069	-5.16164	-6.63684	-2.06829	-9.49376	-6.96735	-9.30078	-4.97537	-5.16992	-4.26954	-0.962322	0	-3.52364	-1.8956	-2.8526	-3.14182
DanZhai	-1.0234	-3.96315	-3.35092	-6.25611	-4.98135	-4.51853	-5.49451	-5.32998	-3.22299	-7.15143	-6.06879	-7.35838	-2.938	-5.83541	-5.45579	-2.12894	-2.64805	-5.8226	-3.17784	-4.32191	-3.0382
DaoZhen	-2.16079	-7.24671	-4.33999	-4.51579	-2.96557	-5.55571	-6.31064	-5.62528	-4.4724	-5.41935	-4.62992	-9.11527	-2.28862	-8.74755	-5.06128	-1.69094	-1.35592	-6.58431	-3.10016	-2.76145	-4.78202
DeJiang	-2.10117	-5.64383	-3.41783	-4.66677	-2.28625	-6.37381	-6.68141	-6.01422	-5.74718	-5.83769	-5.07078	-9.88209	-1.98486	-8.13459	-4.6915	-1.52285	-0.8728	-6.11403	-2.72532	-3.05125	-3.40541
DouYun	-0.972034	-3.92515	-3.39229	-6.11467	-4.81003	-4.45331	-5.42068	-5.36007	-3.1875	-7.00837	-6.29876	-7.46574	-3.07194	-5.91	-5.47806	-2.16232	-2.4699	-5.94419	-2.92654	-4.3007	-3.04979
DuShan	-1.4564	-3.57372	-3.29514	-6.63417	-5.51506	-4.42599	-5.57667	-5.24678	-2.77533	-8.24558	-5.76891	-6.76997	-3.19256	-5.74312	-5.37457	-2.44578	-3.36193	-3.12266	-3.0931	-4.38711	-1.79335
FengGang	-2.55913	-5.43799	-3.42587	-5.4817	-3.86667	-5.81598	-5.88611	-6.63145	-5.48557	-5.04739	-4.97154	-9.80905	-2.33804	-7.38774	-4.65341	-1.49298	-0.844013	-6.04125	-2.55457	-3.22855	-3.28472
FuQuan	-0.938057	-4.08774	-3.3884	-5.93423	-4.64577	-4.55677	-5.55666	-6.17597	-3.17865	-5.97051	-6.53752	-7.89558	-3.02517	-6.0048	-5.34302	-1.85591	-2.39585	-6.69365	-2.59476	-4.14501	-3.25851
GuanLing	-0.695733	-5.30835	-6.61308	-5.01746	-5.90942	-3.64505	-4.7481	-6.24673	-1.39426	-9.94693	-6.4252	-7.91623	-5.13121	-5.69212	-4.62794	-1.28998	-1.34622	-1.75198	-0.65247	-3.81332	-4.29676
GuiDing	-0.825683	-3.65075	-3.43974	-5.84264	-4.87769	-4.34089	-5.58966	-6.36732	-3.1108	-6.36269	-6.54042	-7.7233	-3.14812	-5.97532	-5.37679	-2.04489	-1.69044	-6.17263	-2.68087	-4.13867	-3.24268
GuiYang	-0.73188	-3.97206	-4.62263	-5.71604	-4.43888	-4.55794	-4.62426	-6.99235	-2.8768	-7.18325	-6.72484	-8.12362	-4.11403	-6.18025	-5.02973	-1.86808	-0.989923	-5.22514	-3.19455	-3.62057	-3.35488
HeZhang	-2.14019	-4.54826	-4.52144	-7.05471	-6.23467	-3.61271	-5.61615	-4.91074	-1.67458	-8.76681	-6.48386	-9.52893	-6.38813	-5.48499	-4.16212	-0.813255	-0.53517	-2.16736	-0.775899	-3.92206	-2.53136
HuaXi	-0.639468	-3.77768	-4.78389	-5.60102	-5.06686	-4.42984	-4.87727	-6.83287	-2.75183	-7.78139	-6.62682	-7.94733	-4.23387	-5.95833	-5.22265	-2.12637	-1.467	-4.23975	-2.38979	-3.60886	-2.76383
HuangPing	-1.63453	-4.54541	-3.34578	-5.81367	-4.07335	-4.64282	-5.31227	-6.15153	-3.85112	-5.6145	-5.55124	-8.05024	-2.4394	-6.09835	-5.20002	-1.60804	-2.51509	-6.98934	-2.93757	-4.03325	-3.30556
HuiChuan	-2.45371	-5.48208	-4.0029	-6.27123	-4.54355	-5.12091	-3.9827	-7.01038	-4.6091	-4.97438	-5.01781	-9.82229	-2.46919	-6.90878	-5.13189	-1.52271	-0.862374	-6.25406	-2.89327	-3.25842	-3.86299
HuiShui	-0.551611	-3.57995	-4.77681	-5.84887	-5.29061	-4.25319	-5.02214	-6.62543	-2.55457	-8.387	-6.35038	-7.08873	-4.4756	-5.62834	-5.37899	-2.4208	-2.39341	-2.97024	-1.88149	-3.97713	-2.63043
JianHe	-1.63108	-4.03335	-3.11254	-5.78506	-3.7116	-4.75848	-5.07528	-5.4573	-3.85976	-5.75961	-5.93117	-7.99343	-2.44834	-6.01101	-5.23797	-1.51685	-2.9462	-7.36118	-2.93685	-4.13327	-3.28497
JiangKou	-3.03082	-4.52141	-2.68846	-4.2202	-2.2614	-5.93448	-4.61812	-5.61506	-5.60202	-5.57611	-5.21152	-9.47965	-1.4745	-7.40215	-5.55381	-1.44577	-1.69164	-7.22612	-3.25515	-3.87281	-3.46408
JinSha	-2.21765	-4.19037	-5.04803	-5.96267	-4.7619	-4.2116	-3.58154	-7.39518	-2.77621	-7.91617	-6.53347	-9.23041	-4.56773	-6.84789	-4.85272	-1.08721	-0.687713	-5.37913	-2.38735	-2.89242	-4.01978
JinPing	-2.14583	-4.09403	-2.65277	-5.40669	-3.96629	-5.26103	-4.31668	-5.13824	-3.75085	-5.91661	-6.62936	-8.8857	-1.90381	-6.07016	-5.56026	-1.53308	-3.46374	-7.99444	-3.54633	-4.03298	-3.53401
KaiYang	-1.35168	-4.70338	-4.28045	-5.40545	-4.58167	-4.64964	-4.79093	-6.80109	-3.68851	-5.74228	-6.79074	-8.71978	-3.26946	-6.20916	-4.93215	-1.59286	-1.05235	-5.9948	-2.54997	-3.51225	-3.12716
KaiLi	-1.06228	-4.35126	-3.31768	-6.01261	-4.42092	-4.686	-5.38285	-5.5005	-3.24895	-5.94341	-5.55092	-7.83002	-2.52225	-5.95814	-5.27693	-1.73367	-2.7028	-6.65435	-2.80575	-4.13187	-3.14902
LeiShan	-1.07189	-4.13525	-3.29667	-6.07071	-4.23112	-4.64151	-5.47862	-5.43878	-3.26975	-6.74099	-6.06971	-7.76215	-2.47589	-5.91248	-5.33687	-1.85751	-2.77008	-6.34391	-3.00697	-4.18167	-3.05436
LiPing	-2.65714	-3.46635	-2.67132	-5.69076	-5.35854	-4.9878	-5.30088	-4.98902	-3.31586	-7.31563	-7.71007	-8.53081	-1.29978	-5.93856	-5.43872	-1.6735	-3.30835	-6.99473	-3.75449	-3.9202	-3.34387
LiBo	-2.69957	-3.68236	-3.16524	-6.89283	-5.88022	-4.64012	-5.67651	-5.10394	-2.497	-9.17918	-7.42305	-6.78219	-3.36003	-5.7046	-4.5755	-2.44172	-3.63721	-2.64359	-3.19548	-4.23239	-2.31226
LiuZhi	-0.910064	-5.34346	-6.38607	-5.36882	-6.00188	-4.29494	-4.8894	-5.98415	-1.35502	-9.85832	-6.60373	-7.96454	-5.25333	-5.18061	-4.66377	-1.23998	-1.20063	-1.80309	-1.12082	-3.85592	-3.71406
LongLi	-0.77489	-3.66889	-4.41644	-5.65597	-4.81129	-4.18284	-5.40712	-6.58272	-2.95753	-7.35475	-6.61029	-7.87716	-3.82599	-6.01466	-5.30752	-2.12967	-1.07571	-5.22835	-2.60531	-4.09929	-3.01354
LuoDian	-0.566919	-3.4006	-4.13224	-5.73583	-5.9416	-4.09523	-5.42627	-5.56712	-2.60566	-9.52554	-5.46385	-6.96932	-4.52457	-5.89509	-4.65301	-2.46731	-3.25143	-2.51122	-1.8366	-4.24112	-3.31719
MaJiang	-0.98391	-4.0286	-3.4024	-6.06423	-4.68149	-4.53533	-5.37709	-5.38116	-3.21285	-6.15033	-6.4244	-7.64953	-3.01627	-5.96107	-5.42031	-2.01633	-2.49322	-6.32223	-2.86374	-4.25163	-3.18716
MeiTan	-2.38373	-4.57474	-3.47704	-5.52161	-4.2573	-5.30491	-4.87576	-6.66366	-5.12221	-4.43622	-5.14792	-9.71616	-2.44874	-7.01369	-5.17334	-1.46378	-0.918146	-6.22371	-2.57357	-3.37645	-3.39527
NaYong	-1.1561	-5.38785	-6.27473	-6.5032	-5.97433	-3.59163	-4.98797	-5.52745	-1.28279	-9.77391	-6.83607	-8.40386	-5.48055	-5.28076	-4.44812	-0.747732	-0.721217	-2.67259	-0.824084	-2.76333	-3.57154
PanXian	-2.22328	-5.39044	-4.83841	-6.02886	-6.04544	-2.37169	-5.19046	-4.40747	-1.30059	-10.1197	-6.34071	-8.06633	-7.76355	-7.25386	-4.37268	-1.59399	-1.33254	-0.624622	-0.56934	-4.95668	-4.35146
PingBa	-1.3423	-3.97787	-6.1458	-5.78331	-5.52806	-3.48499	-4.71044	-6.76398	-2.52094	-8.04788	-6.88479	-7.9542	-5.14123	-5.94359	-4.9912	-1.86784	-1.46296	-2.83094	-2.39165	-3.17633	-2.88952
PingTang	-1.41682	-3.55957	-3.34038	-6.16139	-5.58882	-4.19588	-5.54593	-5.88398	-2.84197	-8.2147	-5.7163	-6.94188	-3.45459	-5.66933	-5.32626	-2.44689	-3.01558	-3.05517	-2.44651	-4.467	-1.78108
PuAn	-1.76685	-5.94867	-5.45092	-5.88071	-6.38961	-2.93971	-5.29996	-4.51408	-0.884678	-10.6477	-6.5056	-8.2223	-6.44076	-6.47192	-4.23828	-1.43456	-1.33307	-0.753073	-0.550017	-4.21901	-4.1639
PuDing	-0.839538	-5.0133	-6.69574	-5.31003	-6.17262	-4.25869	-4.20512	-6.5713	-1.5383	-9.43716	-6.77331	-8.16351	-5.05189	-5.85133	-4.69295	-0.804032	-1.10203	-1.89101	-1.22886	-3.3217	-3.99151
QianXi	-1.63722	-4.17002	-6.0798	-5.49166	-5.09941	-3.56755	-4.52313	-7.0318	-2.55569	-8.58712	-7.06318	-8.91215	-4.24972	-6.09688	-4.31567	-1.01205	-0.517399	-4.17227	-2.03326	-3.01996	-3.05303
QingZhen	-1.37929	-4.08145	-5.62457	-5.66085	-5.19334	-4.19169	-4.09443	-7.01703	-2.75082	-7.45642	-6.77794	-8.3432	-4.78495	-6.1954	-4.93993	-1.81106	-0.814085	-4.13314	-2.64226	-3.21258	-2.9327
QingLong	-1.38171	-5.91405	-5.66975	-5.55791	-5.73934	-3.32717	-5.21622	-5.42669	-1.13017	-10.7128	-6.15363	-8.09436	-5.70265	-5.9784	-3.91179	-1.33293	-1.32723	-1.5067	-0.657135	-3.76173	-4.17589
RenHuai	-2.44909	-4.16099	-4.28306	-6.43693	-4.39098	-4.57743	-3.89876	-7.34905	-3.24506	-7.49151	-5.56369	-9.64783	-2.70651	-7.07766	-5.02035	-1.34949	-1.04566	-5.89508	-2.54186	-2.87513	-4.01049
RongJiang	-2.60016	-3.61633	-3.11527	-6.58821	-5.53952	-4.87542	-5.61676	-5.24651	-2.69546	-8.01977	-7.71748	-8.01859	-2.27385	-5.84443	-5.17368	-2.00604	-2.84748	-4.94035	-3.61742	-4.06191	-2.68171
SanDou	-1.00243	-4.0523	-3.29727	-6.63147	-5.44103	-4.62478	-5.54653	-5.31244	-2.93662	-7.82582	-6.71657	-6.93549	-3.00554	-5.79683	-5.35776	-2.22004	-2.91101	-4.89066	-3.2843	-4.36264	-2.79959
SanSui	-1.77572	-4.17484	-2.85088	-5.55077	-3.19703	-5.48343	-4.46894	-5.26332	-4.28885	-5.54113	-5.79803	-9.08577	-2.21221	-6.14594	-5.33148	-1.45572	-2.96187	-7.81088	-2.70158	-3.99054	-3.46578
ShiBing	-1.757	-4.62838	-3.25633	-5.68183	-3.65162	-5.30112	-5.29922	-6.30032	-4.17098	-5.49187	-5.38795	-8.62243	-2.32604	-6.19409	-5.06996	-1.45499	-2.49529	-7.07318	-2.29206	-4.00411	-3.31345
ShiQian	-1.98673	-4.66863	-3.17751	-5.38089	-2.806	-5.49106	-5.67689	-6.41087	-4.86108	-5.06661	-5.01582	-9.38049	-2.00674	-6.92891	-5.27248	-1.32755	-1.11629	-6.87178	-2.42047	-3.45998	-3.24581
ShuiCheng	-1.83952	-5.27596	-4.90756	-6.82367	-5.83831	-3.38299	-5.37141	-5.46041	-1.11872	-9.8348	-6.53614	-8.75865	-6.39502	-6.14806	-4.32036	-1.13936	-0.969448	-2.16766	-0.613896	-3.24705	-2.63939
SiNan	-2.11466	-5.25006	-3.17858	-4.76676	-2.66735	-5.41423	-6.2269	-6.42179	-5.69381	-5.71553	-5.29622	-9.7793	-1.95087	-7.06875	-4.90741	-1.42531	-1.02633	-6.34045	-2.59618	-3.22123	-3.36997
SongTao	-2.3646	-5.5424	-2.641	-4.39873	-2.63658	-7.10281	-6.08839	-5.59398	-5.33135	-5.18946	-4.87188	-8.90519	-1.46202	-7.99097	-5.05401	-1.49209	-1.62823	-6.72556	-3.11248	-3.98191	-3.50869
SuiYang	-2.45808	-4.85986	-3.58339	-6.06814	-4.38889	-5.30085	-4.23519	-6.83469	-4.86546	-4.93882	-4.91723	-9.90625	-2.49815	-7.32008	-5.09493	-1.56961	-0.861486	-6.24476	-3.01336	-3.22796	-3.84788
TaiJiang	-1.09154	-3.64852	-3.25393	-5.80685	-3.70304	-4.77847	-5.32569	-5.50468	-3.77533	-5.87847	-5.46627	-8.03654	-2.50985	-6.0621	-5.24238	-1.55594	-2.84961	-6.8008	-2.83219	-4.03158	-3.09008
TianZhu	-2.64063	-4.23026	-2.55853	-5.27108	-3.57676	-5.1251	-4.30551	-5.13511	-4.06908	-5.59255	-5.8077	-9.08162	-1.38786	-6.28835	-5.50766	-1.52048	-3.32741	-8.15317	-3.39975	-4.12319	-3.68577
TongZi	-2.19859	-5.43414	-4.13165	-6.33276	-4.33841	-5.08249	-5.34044	-7.0943	-4.5406	-6.97242	-4.55404	-9.70978	-1.91409	-7.48237	-4.71466	-1.55331	-1.20664	-6.20319	-2.95558	-2.80357	-4.2399
TongRen	-2.43373	-4.63708	-2.60309	-4.18288	-2.72112	-6.79785	-5.51746	-5.75167	-5.58536	-4.28372	-4.9741	-9.66928	-1.40463	-7.76488	-5.56091	-1.45707	-2.26434	-7.30509	-3.47658	-3.91445	-3.44521
WanShan	-2.95598	-4.52379	-2.5226	-4.11573	-2.5872	-5.94268	-4.47415	-5.54807	-5.50072	-4.61209	-5.01618	-9.55224	-1.4549	-7.29865	-5.72089	-1.52703	-2.54403	-7.55963	-3.47867	-3.98816	-3.80123
WangMo	-1.31894	-4.69981	-4.98797	-5.30974	-7.0926	-4.81324	-4.48748	-5.84869	-1.9853	-9.1598	-6.1984	-7.07984	-4.50632	-5.40181	-4.28866	-1.84092	-1.53545	-0.89982	-0.694794	-3.82769	-4.17491
WeiNing	-3.25552	-4.96316	-4.77158	-6.36123	-5.7671	-3.44208	-5.89652	-3.45674	-1.90847	-8.72581	-6.27429	-9.86119	-7.69997	-6.94418	-4.05836	-0.752487	-0.741791	-1.73418	0	-4.32048	-1.597
WengAn	-1.5126	-4.76991	-3.41334	-5.74604	-4.42865	-4.76584	-5.60549	-6.5651	-3.89739	-5.56837	-6.0363	-8.68383	-2.38669	-6.15693	-5.13749	-1.62033	-1.16882	-6.83262	-2.30957	-3.6947	-3.13259
WuDang	-0.755466	-4.01636	-4.53885	-5.61823	-4.33818	-4.61781	-4.63637	-6.92123	-2.90941	-7.0285	-6.78379	-8.18139	-3.67503	-6.21566	-5.00343	-1.77744	-1.02455	-5.44258	-3.3537	-3.61678	-3.13365
WuChuan	-1.93426	-6.68019	-3.54559	-4.49916	-2.9368	-6.37566	-6.74218	-5.65682	-5.52612	-5.0238	-4.94432	-9.84479	-2.25554	-8.23329	-4.72711	-1.64463	-1.1313	-6.17326	-2.94422	-2.98371	-4.0222
XiFeng	-2.2546	-4.351	-4.61851	-5.32628	-4.2885	-4.52514	-4.77838	-6.94973	-3.59419	-6.25256	-6.93791	-8.63969	-3.86046	-6.22727	-5.28103	-1.55463	-0.960094	-5.66869	-2.57759	-3.39438	-3.03877
XiShui	-2.7525	-4.69308	-4.12663	-6.10051	-3.78318	-3.9925	-4.94954	-6.90745	-2.45804	-8.39	-4.15612	-9.76397	-3.50899	-7.19309	-4.71288	-1.01326	-1.14048	-5.73726	-2.76603	-2.63352	-4.55242
XingRen	-1.66911	-5.8894	-5.32454	-5.4164	-6.37299	-3.40079	-5.08543	-5.7083	-1.16443	-11.3381	-5.70462	-8.06322	-5.17335	-6.48135	-4.41376	-1.3221	-1.37933	-0.92334	-0.63466	-3.59691	-4.89772
XingYi	-3.02962	-5.42049	-4.08532	-6.33824	-6.05009	-4.12581	-5.89499	-5.27988	-1.26208	-11.081	-5.52598	-7.21341	-5.95892	-6.5672	-3.77205	-0.757085	-1.40715	-0.797689	0	-4.30726	-4.88141
XiuWen	-2.00127	-4.32583	-4.74606	-5.16262	-4.33449	-4.88324	-4.03483	-7.06661	-3.46399	-6.6933	-6.8795	-8.58243	-4.09716	-6.28085	-4.77498	-1.58196	-0.967634	-5.4697	-2.81809	-3.12503	-2.97022
YanHe	-2.68391	-6.63506	-3.35617	-4.51329	-2.35926	-6.98821	-7.09124	-5.63834	-5.44539	-5.32744	-4.87834	-9.72692	-1.72474	-8.07691	-4.65061	-1.39087	-0.904178	-6.21846	-2.99434	-3.07242	-3.82539
YinJiang	-2.20838	-5.38758	-3.07071	-4.3794	-2.18806	-6.10003	-6.21533	-5.89682	-5.65579	-4.95935	-5.21663	-9.64934	-1.46528	-7.45906	-4.91594	-1.45825	-1.02301	-6.38421	-2.76306	-3.37107	-3.52734
YuQing	-1.80297	-4.67055	-3.32749	-5.54403	-3.23196	-4.97879	-5.64726	-6.5665	-4.31007	-5.34234	-5.38424	-8.75759	-2.19544	-6.26104	-5.01803	-1.37653	-1.69459	-7.09856	-2.27092	-3.63252	-3.1443
YuPing	-2.73266	-4.39188	-2.61461	-5.1852	-2.81395	-5.58235	-4.52136	-5.07728	-5.20571	-5.25381	-4.98525	-9.22034	-1.49773	-6.8912	-5.34846	-1.45169	-2.88309	-7.95577	-2.68403	-3.92472	-3.31635
ChangShun	0	-3.68978	-5.65263	-5.73449	-5.53983	-3.59737	-4.45479	-6.50789	-2.46498	-8.59788	-6.23744	-6.9842	-4.33958	-5.67275	-5.26274	-2.30943	-1.93334	-2.77096	-1.72218	-3.59501	-2.92562
ZhenFeng	-0.564541	-5.41854	-5.96029	-5.47011	-6.52186	-4.40492	-4.62017	-6.13505	-1.3886	-10.5787	-5.79368	-8.01244	-4.73586	-5.86196	-4.55852	-1.78144	-1.46768	-1.52767	-0.697307	-3.73167	-4.21179
ZhenNing	0	-5.04288	-6.70184	-5.13803	-6.07392	-4.47328	-4.4475	-6.5722	-1.5041	-9.51962	-6.54098	-7.99276	-5.01919	-6.08728	-4.79162	-0.789436	-1.28804	-1.85252	-0.653303	-3.3176	-4.00842
ZhenYuan	-1.80792	-4.55987	-3.07884	-5.5467	-3.10026	-5.40525	-5.12148	-5.35498	-4.31724	-5.47088	-5.75262	-9.05991	-2.25221	-6.22396	-5.15341	-1.43605	-2.69334	-7.20827	-2.464	-4.00766	-3.42197
ZhengAn	-1.90312	-6.16523	-4.24168	-5.31713	-3.59134	-5.25651	-6.37964	-6.53757	-5.11157	-5.60385	-4.84769	-9.55893	-2.35785	-8.32105	-4.84237	-1.65869	-1.26459	-6.34906	-2.90071	-2.89374	-4.32629
ZhiJin	-1.00199	-5.01598	-6.66177	-5.74063	-6.04678	-4.3027	-4.57788	-6.38723	-1.49948	-9.42726	-7.07748	-8.53089	-5.02288	-5.7014	-3.87392	-0.887452	-0.645135	-2.25087	-0.751291	-2.98572	-3.3129
ZiYun	-0.696839	-4.52755	-6.45821	-5.14845	-6.17034	-4.36687	-4.33934	-6.30492	-2.16377	-9.49406	-5.84525	-7.39327	-4.99494	-6.1846	-5.05603	-1.88256	-1.48557	-1.81789	-0.784592	-3.5376	-3.58553
ZunYiXian	-2.473	-4.44236	-3.54371	-5.96707	-4.15796	-4.98289	-4.14333	-7.04884	-3.82018	-4.7675	-6.0861	-9.42769	-2.56076	-6.67097	-5.18116	-1.56362	-0.894155	-6.1078	-2.83387	-3.31039	-3.77041
