# Supplementary material for: Propagation thresholds and driving mechanism detection of karst meteorological- agricultural drought: A case study in Guizhou Province
Source: PLoS One. 2024 Apr 17;19(4):e0298654. doi: 10.1371/journal.pone.0298654 (PMC11023575; doi:10.1371/journal.pone.0298654)
Supplement: S1 Data — (ZIP) [file pone.0298654.s001.zip › data/figure3(b)data.xlsx]

## Sheet: Sheet1
	2000	2001	2002	2003	2004	2005	2006	2007	2008	2009	2010	2011	2012	2013	2014	2015	2016	2017	2018	2019	2020
AnLong	-0.73	-1.43	-2.52	-9.59	-10.93	-7.18	-2.74	-1.24	-1.4	-7.68	-7.95	-7.64	-4.33	-7.97	0	-3.29	-1.98	0	-1.92	-3.06	-4.12
AnShun	-0.66	0	-0.96	-14.82	-9.85	-4.82	-2.17	-2.91	-0.59	-5.44	-7.19	-10.15	-5.29	-11.57	-1.43	-2.94	-2.32	-2.5	-2.63	-3.34	-4.85
BaiYun	0	0	0	-10.23	-7.64	-8.47	-3.59	-3.57	-1.84	-8.1	-7.8	-11.74	-7.41	-12.74	-2.57	-1.71	-1.02	-2.79	-2.96	-0.9	-1.59
BiJie	-0.54	-0.55	-2.55	-12.9	-3.04	-4.99	-5.88	-2.53	-0.61	-6.69	-8.73	-15.01	-7.06	-6.81	-1.34	-1.39	-2.38	-1.68	-1.87	-1.27	-3.61
CeHeng	-1.45	-2.08	-1.03	-9.3	-10.88	-8.59	-1.78	-3.02	-1.92	-10.31	-8.56	-9.92	-4.53	-2.92	0	-2.9	-1.44	-0.95	-0.57	-1.85	-3.1
CenGong	0	-1.95	0	-7.79	-4.31	-9.61	-3.39	-6.05	-4.84	-6.9	-3.87	-18.25	-6.06	-4.77	-3.59	-3.39	-2	-2.49	-2.67	0	-1.09
ChiShui	0	-1.45	-0.61	-1.72	0	-0.71	-9.51	-2.84	0	-4.37	-7.33	-29.07	-8.33	-5.3	-2.22	-3.69	-0.74	-0.5	0	-0.52	0
CongJiang	-0.77	-1.77	-1.41	-6.62	-10.76	-10.55	-3.04	-5.54	-2.12	-6.26	-4.38	-20.7	-8.05	-3.37	-1.2	-2.31	0	0	-5.12	-0.67	0
DaFang	0	0	-1.82	-12.66	-3.36	-5.63	-5.37	-2.68	-0.63	-6.81	-9.01	-12.74	-8.18	-8.79	-2.87	-1.24	-1.54	-1.59	-1.26	-1.83	-3.93
DanZhai	0	-0.82	0	-8.08	-6.69	-11.08	-3.29	-5.89	-3.3	-7.67	-6.37	-16.83	-5.04	-7.1	-3.22	-2.86	-1.55	-2.14	-2.34	0	-1.09
DaoZhen	-0.76	-3.5	-0.66	-6.67	-3.93	-4.8	-10.53	-2.8	-2.3	-4.99	-8.16	-19.85	-4.17	-2.57	-4.21	-4.31	-1.13	-0.87	-1.48	0	-0.94
DeJiang	0	-2.8	0	-6.94	-3.51	-8.45	-7.49	-3.14	-3.02	-6.49	-7.3	-17.98	-4.84	-3.51	-5.4	-4.38	-0.99	-0.58	-2.47	-3.2	-0.7
DouYun	0	-0.92	-0.55	-9.73	-5.97	-10.36	-3.12	-5.6	-3.47	-7.03	-6.71	-16.01	-5	-7.05	-3.29	-2.31	-1.52	-1.97	-1.89	0	-2.54
DuShan	0	-0.74	-0.57	-8.24	-8.22	-9.97	-2.9	-6.23	-3.35	-6.28	-5.61	-19.23	-4.37	-6.21	-0.52	-2.77	-1.37	0	-2.7	0	-1.59
FengGang	0	-2.95	0	-10.91	-5.59	-7.59	-8.41	-4.59	-3.51	-6.84	-6.61	-13.59	-4.22	-3.46	-3.12	-1.9	-0.87	-1.66	-4.88	0	-1.02
FuQuan	0	-0.95	0	-12.2	-6.6	-11.34	-5.86	-4.28	-1.95	-6.27	-7.15	-15.09	-2.5	-7.19	-2.36	-2.41	-1.38	-2.05	-2.33	0	-1.75
GuanLing	-0.53	0	-0.84	-11.28	-10.09	-6.01	-3.34	-2.3	-0.78	-7.09	-8.57	-10.7	-6.3	-11.07	-1.36	-1.43	-0.69	0	-0.96	-2.44	-3.91
GuiDing	0	-0.8	0	-12.03	-7.47	-11.57	-3.85	-4.53	-2.9	-6.85	-7.36	-14.48	-3.23	-6.69	-2.48	-2.52	-1.62	-2.12	-2.12	0	-2.18
GuiYang	0	0	0	-10.23	-7.64	-8.47	-3.59	-3.57	-1.84	-8.1	-7.8	-11.74	-7.41	-12.74	-2.57	-1.71	-1.02	-2.79	-2.96	-0.9	-1.59
HeZhang	-0.6	-0.71	-2.96	-14.9	-3.96	-2.96	-2.77	0	0	-2.75	-5.68	-16.03	-9.86	-5.64	-2.07	-2.45	-2.7	-2.24	-2.94	-4.48	-5.48
HuaXi	0	0	0	-9.11	-8.31	-6.92	-2.94	-3.38	-1.77	-6.62	-7.15	-14.5	-8.37	-14.05	-3.79	-1.91	-1.06	-2.42	-2.86	-0.99	-1.1
HuangPing	0	-1.01	0	-10.13	-5.44	-10.85	-4.14	-4.68	-2.41	-5.15	-5.78	-18.05	-5.52	-8.11	-3.45	-3.04	-1.7	-2.5	-2.7	0	-1.75
HuiChuan	0	-0.94	-0.62	-12.22	-5.09	-9.8	-9.47	-5	-2.79	-8.44	-11.22	-11.63	-3.27	-4.79	-1.22	-1.64	-0.97	-1.34	-2.32	-0.57	-1.57
HuiShui	0	0	0	-9.5	-9.55	-6.27	-2.88	-3.98	-2	-6.28	-6.84	-14.18	-8.54	-11.03	-2.44	-2.07	-1.21	-2.79	-3.29	-1.19	-1.29
JianHe	0	-1.01	0	-7.44	-4.63	-8.9	-1.57	-5.83	-3.55	-5.31	-5.26	-19.9	-6.39	-6.49	-3.68	-3.04	-1.79	-2.6	-2.77	0	-2.06
JiangKou	-0.62	-2.4	0	-7.48	-4.46	-9.22	-3.54	-5.96	-6.01	-7.8	-5.25	-18.23	-4.55	-3.51	-2.1	-3.26	-1.33	-2.11	-2.97	0	-1.19
JinSha	0	0	-0.71	-10.85	-4.3	-6.67	-6.84	-4.63	-1.87	-6.57	-11.45	-14.54	-5.17	-9.44	-2.08	-1.54	-1.41	-2.01	-1.5	0	-2.3
JinPing	-0.62	-1.42	0	-7.58	-4.88	-8.77	-1.09	-5.58	-2.78	-7.14	-3.45	-21.67	-7.58	-6.36	-3.73	-2.28	-0.81	-1.89	-2.67	0	-1.11
KaiYang	0	-0.59	-0.59	-12.51	-6.02	-10.19	-5.19	-4.31	-2.18	-7.4	-8.99	-12	-4.42	-7.67	-2.3	-1.82	-1.15	-1.39	-2.2	0	-1.89
KaiLi	0	-0.94	0	-9.15	-5.39	-10.97	-3.11	-5.24	-2.85	-5.47	-5.33	-16.3	-5.58	-8	-4.24	-3.63	-2.32	-2.75	-2.48	0	-1.08
LeiShan	0	-0.83	0	-8.37	-5.85	-11.43	-3.78	-5.39	-3.02	-7.13	-5.75	-15.92	-5.37	-6.25	-3.94	-3.42	-1.52	-2.46	-2.38	0	-1.13
LiPing	-0.73	-1.52	0	-7.44	-5.59	-8.98	-1.87	-5.59	-2.89	-7.61	-3.67	-20.56	-7.58	-6.09	-3.03	-2.35	-0.79	-1.93	-2.85	0	-1.1
LiBo	-0.53	-1.14	0	-6.92	-10.09	-10.61	-1.65	-5.9	-2.65	-6.69	-3.82	-20.17	-4.61	-5.22	0	-3.09	-1.81	0	-3.56	0	-0.63
LiuZhi	0	0	-1.06	-12.29	-8.63	-4.85	-3.58	-2.83	-0.57	-5.69	-8.6	-12.5	-7.78	-13.38	-1.55	-0.76	-0.8	0	0	0	-5.46
LongLi	0	0	0	-9.69	-7.65	-8	-3.14	-4.51	-2.54	-7.26	-7.24	-13.44	-7.43	-12.1	-2.46	-2.27	-1.24	-2.23	-2.62	0	-1.44
LuoDian	0	0	0	-7.59	-8.98	-9.52	-5.06	-4.15	-2.99	-9.17	-7.32	-15.47	-8.9	-6.32	0	-1	-0.68	-0.6	-3.03	-0.75	-0.97
MaJiang	0	-0.95	0	-10.32	-5.93	-11.48	-3.46	-5.07	-2.79	-5.97	-5.82	-15.86	-4.75	-7.78	-3.3	-3.15	-1.79	-2.47	-2.72	0	-1.65
MeiTan	0	-1.93	0	-12.34	-5.53	-7.9	-8.45	-4.37	-2.79	-7.25	-7.14	-14.47	-3.91	-3.78	-3.06	-1.72	-0.68	-0.91	-4.25	0	-0.96
NaYong	-1.14	-0.82	-2.31	-13.89	-5.68	-5.03	-4.22	-3.39	0	-5.81	-8.97	-9.21	-6.14	-12.72	-0.64	0	-0.99	-1.69	-0.91	-1.99	-6.61
PanXian	-0.83	-0.68	-1.27	-8.03	-5.32	-4.2	-3.66	-1.11	0	-4.69	-6.97	-13.25	-7.92	-9.92	-1.76	-1.37	-0.88	-0.71	-1.94	-7.17	-7.4
PingBa	0	0	0	-9.65	-8.98	-6.04	-2.88	-3.27	-1.67	-6.09	-7.24	-13.58	-7.91	-13.98	-3.04	-2.01	-0.91	-2.5	-2.81	-1.05	-1.47
PingTang	0	-0.74	-0.57	-8.24	-8.22	-9.97	-2.9	-6.23	-3.35	-6.28	-5.61	-19.23	-4.37	-6.21	-0.52	-2.77	-1.37	0	-2.7	0	-1.59
PuAn	-0.85	-0.72	-1.84	-10.44	-6.24	-4.33	-3.39	-0.73	0	-5.85	-7.63	-12.68	-8.68	-10.33	-1.32	-1.24	-0.69	-0.53	-1.06	-6.68	-5.79
PuDing	-0.66	0	-0.96	-14.82	-9.85	-4.82	-2.17	-2.91	-0.6	-5.44	-7.19	-10.15	-5.29	-11.57	-1.43	-2.94	-2.32	-2.5	-2.63	-3.34	-4.85
QianXi	0	0	-0.85	-14.22	-7.18	-9.52	-4.66	-3.62	-1.4	-6.66	-9.32	-11.68	-3.34	-8.78	-1.82	-1.55	-1.44	-1.99	-2.27	-0.51	-2.59
QingZhen	0	0	0	-10.69	-8.31	-7.49	-3.34	-3.21	-1.65	-6.98	-7.9	-13.13	-7.12	-13.99	-2.82	-1.67	-0.77	-2.1	-2.55	-0.71	-1.42
QingLong	-0.72	-0.5	-1.6	-10.76	-8.88	-5.34	-3.62	-1.64	-0.61	-7.08	-8.53	-10.02	-7.19	-10.56	-1.33	-0.96	-0.55	0	-0.8	-2.68	-4.35
RenHuai	0	0	-0.67	-9.49	-3.5	-5.5	-7.38	-5	-1.98	-5.18	-10.61	-16.24	-6.34	-10.38	-2.22	-1.1	-1.16	-1.66	-0.88	0	-1.98
RongJiang	-0.73	-1.25	0	-7.59	-10.38	-10.74	-4	-5.69	-2.74	-8.82	-5.88	-19.12	-6.04	-3.32	-1.11	-2	0	0	-3.95	0	0
SanDou	0	-0.59	0	-7.35	-7.73	-12.78	-5.42	-5.06	-2.51	-6.48	-6.67	-16.25	-6.24	-6.62	-3.72	-3.05	-1.28	-1.61	-2.45	0	-0.81
SanSui	0	-1.02	0	-7.09	-4.43	-8.68	-1.45	-5.67	-3.78	-5.51	-4.71	-21.29	-7.27	-6.6	-4.08	-2.58	-1.48	-2.27	-2.73	0	-2.05
ShiBing	0	-1.34	0	-11.11	-4.93	-9.49	-5.23	-5.1	-2.68	-6.4	-5.57	-15.7	-4.41	-5.56	-3.51	-2.77	-1.26	-1.15	-4.45	-0.51	-1.21
ShiQian	0	-2.39	0	-9.63	-5.08	-9.88	-5.74	-5.52	-5.02	-7.21	-6.23	-17.76	-4.35	-3.46	-1.83	-2.84	-1.04	-1.15	-2.07	0	-1.17
ShuiCheng	-1.32	-1.62	-2.37	-13.98	-4.95	-4.11	-3.61	-1.09	0	-2.59	-6.23	-10.89	-5.64	-7.24	-0.63	-1.87	-1.39	-2.05	-5.29	-9.47	-7.74
SiNan	-0.67	-2.41	0	-6.8	-4.47	-9.48	-7.51	-5.42	-5.39	-7.51	-6.45	-16.4	-5.53	-3.32	-2.44	-2.86	-1.37	-1.92	-2.52	0	0
SongTao	-1.1	-4.07	0	-5.66	-3.15	-8.57	-3.77	-3.88	-3.9	-9.09	-2.43	-19.33	-3.63	-3.75	-3.91	-2.66	-1.93	-1.39	-5.49	-4.13	0
SuiYang	0	-0.92	0	-12.31	-6.3	-9.49	-9.76	-4.4	-2.95	-7.31	-9.37	-12.16	-3.28	-3.17	-2.8	-1.67	-0.69	-0.96	-3.93	0	-0.8
TaiJiang	0	-0.95	0	-8.41	-5.31	-10.65	-3.49	-5.36	-2.74	-4.93	-6.04	-19.22	-6.05	-6.67	-3.26	-2.73	-1.16	-1.82	-2.71	0	-1.03
TianZhu	0	-1.35	0	-7.19	-4.09	-8.7	-1.3	-5.7	-2.91	-6.6	-4.13	-21.48	-7.46	-6.55	-4.65	-2.33	-0.79	-2.02	-2.26	0	-1.14
TongZi	0	-0.67	-0.7	-12	-5.3	-7.85	-8.65	-5.31	-3.14	-6.89	-9.03	-12.22	-3.93	-5.2	-1.28	-1.54	-1.12	-1.61	-2.36	-0.56	-2.24
TongRen	-0.78	-1.44	0	-7.16	-5.01	-9.03	-3.11	-5.79	-5.73	-9.11	-4.07	-16.21	-6.4	-4.65	-3.93	-2.48	-1.44	-0.72	-4.65	-0.66	-1.26
WanShan	0	-1.49	0	-6.45	-1.66	-7.19	-2.67	-5.98	-5.79	-8.82	-4.22	-18.11	-6.72	-4.5	-4.12	-2.57	-0.98	-1.62	-4.78	0	0
WangMo	0	-1.6	-0.66	-7.61	-9.59	-6.17	-2.41	-4.37	-2.45	-10.16	-7.95	-12.43	-6.18	-7.57	-0.63	-0.76	-1	-1.36	-3.34	-1.8	-2.21
WeiNing	-1.24	-2.85	-3.39	-14.68	-6.42	-5.11	-2.57	-0.96	0	-2.64	-6.38	-11.2	-6.25	-7.42	-0.92	0	-1.16	-0.62	-1.99	-6.91	-7.65
WengAn	0	-1.16	0	-12.81	-6.05	-9.23	-6.64	-4.4	-2.27	-6.86	-6.8	-15.01	-3.56	-4.74	-3.14	-1.95	-0.87	-0.91	-3.74	0	-1.48
WuDang	0	0	0	-10.23	-7.64	-8.47	-3.59	-3.57	-1.84	-8.1	-7.8	-11.74	-7.41	-12.74	-2.57	-1.71	-1.02	-2.79	-2.96	-0.9	-1.59
WuChuan	0	-2.32	-1.05	-6.88	-3.8	-7.36	-7.72	-2.05	-2.12	-5.51	-8.19	-24.67	-6.68	-3.28	-4.66	-2.85	0	0	-0.82	-1.53	0
XiFeng	0	0	-0.6	-13	-6.44	-10.29	-5.13	-3.85	-1.66	-7.27	-9.78	-12.16	-4.35	-9.13	-2.1	-1.86	-1.16	-1.45	-1.8	0	-1.87
XiShui	0	0	-0.61	-6.75	-2.1	-1.92	-8.49	-2.51	-1.37	-3.98	-8.34	-27.09	-8.61	-3.49	-1.85	-4.83	-1.04	-1.35	0	-0.51	0
XingRen	-0.72	-1.16	-3.12	-9.9	-9.7	-5.76	-3.2	-0.76	-0.74	-6.26	-7.44	-8.32	-4.11	-9.59	-0.5	-2.66	-1.6	0	-1.32	-5.44	-5.91
XingYi	0	-1.17	-3.36	-3.31	-5.57	-3.93	-2.12	-0.52	-0.68	-6.59	-6.54	-19.07	-7.92	-10.39	-2.47	-3.16	-0.81	-1.51	-2.73	-8.18	-0.56
XiuWen	0	0	0	-11.71	-7.7	-9.7	-4.96	-3.22	-2.17	-7.3	-8.39	-11.89	-5.57	-13.39	-2.51	-1.43	-0.71	-1.56	-2.28	0	-1.38
YanHe	-0.68	-2.64	-1.67	-4.29	-3.05	-10.44	-8.48	-3.18	-3.54	-7.94	-6.11	-19.69	-6.1	-3.56	-5.03	-2.57	-1.45	-0.86	-2.13	-0.65	0
YinJiang	-0.67	-2.41	0	-6.8	-4.47	-9.48	-7.51	-5.42	-5.39	-7.51	-6.45	-16.4	-5.53	-3.32	-2.44	-2.86	-1.37	-1.92	-2.52	0	0
YuQing	0	-1.34	0	-11.11	-4.93	-9.49	-5.23	-5.1	-2.69	-6.41	-5.59	-15.71	-4.42	-5.58	-3.53	-2.77	-1.26	-1.15	-4.45	-0.51	-1.21
YuPing	0	-1.95	-1.67	-7.79	-4.31	-9.61	-3.39	-6.05	-4.04	-6.57	-3.74	-18.07	-5.92	-4.07	-3.29	-3.39	-2	-2.49	-2.59	0	-1.09
ChangShun	0	0	0	-10.46	-10.62	-6	-3.04	-3.78	-1.81	-6.35	-7.19	-13.09	-7.29	-10.7	-2.19	-2.18	-1.08	-2.36	-3.06	-1.68	-1.64
ZhenFeng	0	-0.72	-2.63	-10.91	-11.12	-6.39	-3	-0.64	-0.81	-6.59	-7.48	-8.29	-4.06	-9.43	-0.53	-2.97	-1.64	0	-2.03	-4.56	-4.62
ZhenNing	0	0	-0.76	-14.23	-11.69	-5.27	-2.56	-2.64	-0.74	-4.4	-6.98	-10.82	-6.36	-10.14	-1.31	-2.97	-1.89	-1.88	-2.16	-3.48	-4.78
ZhenYuan	0	-1.01	0	-7.44	-4.63	-8.9	-1.57	-5.83	-3.56	-5.32	-5.28	-19.91	-6.4	-6.49	-3.7	-3.04	-1.79	-2.6	-2.79	0	-2.06
ZhengAn	-0.57	-2.34	0	-7.33	-3.97	-5.18	-7.67	-2.8	-1.74	-4.67	-8.23	-20.74	-5.24	-3.69	-5.43	-4.14	-0.92	-0.5	-1.61	-1.02	-1.1
ZhiJin	-0.67	0	-1	-13.38	-8.4	-5.44	-2.45	-2.98	-0.67	-5.9	-7.41	-11.97	-7.16	-14.43	-2	-1.91	-1.4	-1.83	-1.03	-0.87	-4.7
ZiYun	0	0	0	-12.15	-12.27	-6.57	-3.03	-3.11	-1.26	-5.58	-7.31	-13.03	-5.71	-7.1	0	-1.14	-0.52	-1.21	-4.58	-2.08	-2.06
ZunYiXian	0	-0.94	-0.62	-12.22	-5.09	-9.8	-9.47	-5	-2.79	-8.44	-11.22	-11.63	-3.27	-4.79	-1.22	-1.64	-0.97	-1.34	-2.32	-0.57	-1.57
