# Supplementary material for: Propagation thresholds and driving mechanism detection of karst meteorological- agricultural drought: A case study in Guizhou Province
Source: PLoS One. 2024 Apr 17;19(4):e0298654. doi: 10.1371/journal.pone.0298654 (PMC11023575; doi:10.1371/journal.pone.0298654)
Supplement: S1 Data — (ZIP) [file pone.0298654.s001.zip › data/figure4/Figure4(a).tif.aux.xml]

<PAMDataset>
  <Metadata>
    <MDI key="DataType">Generic</MDI>
  </Metadata>
  <PAMRasterBand band="1">
    <Histograms>
      <HistItem>
        <HistMin>86.73094177246094</HistMin>
        <HistMax>107.1183166503906</HistMax>
        <BucketCount>256</BucketCount>
        <IncludeOutOfRange>1</IncludeOutOfRange>
        <Approximate>0</Approximate>
        <HistCounts>22|21|25|21|26|22|22|25|71|164|153|155|172|205|184|206|199|225|215|217|214|229|219|250|235|218|254|247|250|252|252|252|260|259|257|270|256|296|250|279|300|286|278|292|329|314|387|374|399|445|448|447|476|496|479|495|523|505|570|613|779|953|1005|1070|1184|1106|1032|1002|999|981|970|988|987|1015|1019|1099|1104|1163|1173|1573|1616|1523|1497|1630|1495|1464|1516|1522|1519|1540|1601|1684|1667|1688|1839|1836|1844|1888|1830|1800|1802|1871|2131|1934|1773|1612|1560|1561|1474|1555|1530|1507|1438|1346|1387|1431|1456|1426|1465|1435|1323|1343|1301|1269|1274|1176|1184|1157|1127|1110|849|843|865|795|794|757|766|730|687|646|665|613|623|640|595|618|613|576|595|611|590|670|669|690|719|702|735|719|769|772|738|706|691|732|761|710|740|742|730|770|767|837|901|891|811|822|890|903|1035|868|832|811|786|735|587|499|457|474|455|466|457|452|480|471|519|539|496|470|435|455|383|418|362|408|336|379|287|272|259|199|233|200|217|199|219|214|217|237|222|228|231|241|232|239|259|231|255|262|264|268|259|245|232|229|230|210|213|213|208|206|206|221|212|209|222|212|213|224|226|226|234|245|250|262|282|1</HistCounts>
      </HistItem>
    </Histograms>
    <Metadata>
      <MDI key="RepresentationType">ATHEMATIC</MDI>
      <MDI key="STATISTICS_COVARIANCES">16.74649830200332</MDI>
      <MDI key="STATISTICS_EXCLUDEDVALUES"></MDI>
      <MDI key="STATISTICS_MAXIMUM">107.11831665039</MDI>
      <MDI key="STATISTICS_MEAN">96.297400868264</MDI>
      <MDI key="STATISTICS_MINIMUM">86.730941772461</MDI>
      <MDI key="STATISTICS_SKIPFACTORX">1</MDI>
      <MDI key="STATISTICS_SKIPFACTORY">1</MDI>
      <MDI key="STATISTICS_STDDEV">4.0922485630767</MDI>
    </Metadata>
  </PAMRasterBand>
</PAMDataset>
