# Supplementary material for: Propagation thresholds and driving mechanism detection of karst meteorological- agricultural drought: A case study in Guizhou Province
Source: PLoS One. 2024 Apr 17;19(4):e0298654. doi: 10.1371/journal.pone.0298654 (PMC11023575; doi:10.1371/journal.pone.0298654)
Supplement: S1 Data — (ZIP) [file pone.0298654.s001.zip › data/figure4/Fihrure4(b).tif.aux.xml]

<PAMDataset>
  <Metadata>
    <MDI key="DataType">Generic</MDI>
  </Metadata>
  <PAMRasterBand band="1">
    <Histograms>
      <HistItem>
        <HistMin>57.4100227355957</HistMin>
        <HistMax>95.99704742431641</HistMax>
        <BucketCount>256</BucketCount>
        <IncludeOutOfRange>1</IncludeOutOfRange>
        <Approximate>0</Approximate>
        <HistCounts>9|34|44|51|62|68|69|69|79|75|79|83|87|89|89|86|86|91|89|84|84|87|84|84|82|81|82|72|74|72|71|69|71|68|68|65|60|53|48|53|41|54|46|46|43|44|50|42|52|46|51|50|49|52|42|54|45|55|53|47|54|48|59|51|63|62|67|64|65|66|64|76|69|78|82|82|91|87|106|99|100|123|115|156|175|203|232|229|266|275|344|375|371|399|435|435|465|562|618|809|954|961|986|1001|1081|1224|1197|1205|1200|1133|1048|1000|1046|1013|1067|1131|1289|981|929|908|916|906|949|897|963|952|989|995|990|1018|998|1012|988|1004|991|1025|997|1013|1001|1042|1008|1001|1106|1190|1238|1215|1296|1331|1330|1452|1602|2062|1977|1897|1856|1876|1939|1972|2025|2053|2104|2084|2067|2103|2072|2236|2239|2122|2199|2200|2255|2380|2417|2460|2370|2280|2182|2302|2606|2601|2395|2058|1670|1600|1533|1432|1421|1366|1319|1357|1357|1296|1254|1170|1094|1070|1060|1021|988|950|951|875|845|821|835|794|819|789|717|650|661|534|478|417|412|383|383|345|344|328|329|303|308|282|294|267|268|261|249|255|234|199|168|184|181|160|171|161|154|157|155|148|140|141|130|81|75|81|72|75|72|73|70|68|64|2</HistCounts>
      </HistItem>
    </Histograms>
    <Metadata>
      <MDI key="RepresentationType">ATHEMATIC</MDI>
      <MDI key="STATISTICS_COVARIANCES">35.6334463580701</MDI>
      <MDI key="STATISTICS_EXCLUDEDVALUES"></MDI>
      <MDI key="STATISTICS_MAXIMUM">95.997047424316</MDI>
      <MDI key="STATISTICS_MEAN">81.002057726759</MDI>
      <MDI key="STATISTICS_MINIMUM">57.410022735596</MDI>
      <MDI key="STATISTICS_SKIPFACTORX">1</MDI>
      <MDI key="STATISTICS_SKIPFACTORY">1</MDI>
      <MDI key="STATISTICS_STDDEV">5.9693757092405</MDI>
    </Metadata>
  </PAMRasterBand>
</PAMDataset>
