# Supplementary material for: Propagation thresholds and driving mechanism detection of karst meteorological- agricultural drought: A case study in Guizhou Province
Source: PLoS One. 2024 Apr 17;19(4):e0298654. doi: 10.1371/journal.pone.0298654 (PMC11023575; doi:10.1371/journal.pone.0298654)
Supplement: S1 Data — (ZIP) [file pone.0298654.s001.zip › data/figure5/Figure5(b).tif.aux.xml]

<PAMDataset>
  <Metadata>
    <MDI key="DataType">Generic</MDI>
  </Metadata>
  <PAMRasterBand band="1">
    <Histograms>
      <HistItem>
        <HistMin>-97.2882080078125</HistMin>
        <HistMax>-78.71932220458984</HistMax>
        <BucketCount>256</BucketCount>
        <IncludeOutOfRange>1</IncludeOutOfRange>
        <Approximate>0</Approximate>
        <HistCounts>72|119|214|220|238|244|266|403|479|544|521|539|525|542|550|567|587|581|681|705|751|816|862|891|928|926|999|1092|1089|1084|1200|1449|1346|1310|1308|1470|1668|1580|1520|1448|1387|1383|1495|1646|1718|1774|1754|1885|2029|2041|1904|1877|1841|1843|1898|1939|2071|2372|2546|2305|2246|2340|2505|2074|1967|2044|2071|2331|2661|3188|3143|2929|2211|1972|2012|1860|1741|1652|1609|1533|1451|1452|1313|1197|1148|1140|1116|1160|1149|1156|1120|1056|1036|1017|1000|955|994|954|943|983|913|951|914|920|861|905|820|807|764|799|765|767|758|764|706|739|709|711|692|668|687|676|668|676|675|696|708|818|786|699|717|766|695|642|614|575|557|491|438|415|414|398|373|382|360|352|342|220|197|206|182|187|198|190|178|192|184|175|177|173|168|168|161|158|157|162|143|156|142|129|117|133|127|121|113|103|109|100|96|69|58|57|45|42|40|40|33|39|39|33|32|37|35|33|40|36|40|37|46|36|46|43|38|41|42|39|40|40|37|41|39|39|38|36|34|38|36|31|34|27|30|31|26|28|30|27|25|28|30|26|28|29|26|27|28|27|27|25|26|25|26|22|22|22|21|17|15|16|16|18|11|12|11|7|4|1</HistCounts>
      </HistItem>
    </Histograms>
    <Metadata>
      <MDI key="RepresentationType">ATHEMATIC</MDI>
      <MDI key="STATISTICS_COVARIANCES">7.990404887295076</MDI>
      <MDI key="STATISTICS_EXCLUDEDVALUES"></MDI>
      <MDI key="STATISTICS_MAXIMUM">-78.71932220459</MDI>
      <MDI key="STATISTICS_MEAN">-91.917801949272</MDI>
      <MDI key="STATISTICS_MINIMUM">-97.288208007813</MDI>
      <MDI key="STATISTICS_SKIPFACTORX">1</MDI>
      <MDI key="STATISTICS_SKIPFACTORY">1</MDI>
      <MDI key="STATISTICS_STDDEV">2.8267304235273</MDI>
    </Metadata>
  </PAMRasterBand>
</PAMDataset>
