# Supplementary material for: Propagation thresholds and driving mechanism detection of karst meteorological- agricultural drought: A case study in Guizhou Province
Source: PLoS One. 2024 Apr 17;19(4):e0298654. doi: 10.1371/journal.pone.0298654 (PMC11023575; doi:10.1371/journal.pone.0298654)
Supplement: S1 Data — (ZIP) [file pone.0298654.s001.zip › data/figure5/Picture5(a).tif.aux.xml]

<PAMDataset>
  <Metadata>
    <MDI key="DataType">Generic</MDI>
  </Metadata>
  <PAMRasterBand band="1">
    <Histograms>
      <HistItem>
        <HistMin>-100.5779266357422</HistMin>
        <HistMax>-88.68430328369141</HistMax>
        <BucketCount>256</BucketCount>
        <IncludeOutOfRange>1</IncludeOutOfRange>
        <Approximate>0</Approximate>
        <HistCounts>1|1|2|3|3|4|4|6|8|8|7|12|14|14|16|16|17|18|74|235|247|255|251|250|251|250|250|272|253|274|259|270|283|276|298|305|320|349|361|389|388|425|408|452|449|518|691|636|482|386|334|290|283|273|263|262|258|278|308|394|463|568|593|614|628|648|664|681|680|719|695|731|743|796|910|1181|1065|829|593|570|534|536|518|521|528|511|504|500|551|607|628|620|611|615|631|639|616|659|630|713|656|695|691|721|757|796|753|671|674|638|647|627|628|621|621|641|963|1046|989|897|939|906|989|1045|1010|1039|1284|1483|1373|1354|1400|1429|1553|1486|1531|1437|1491|1479|1486|1564|1610|1790|2008|2038|2034|2043|2339|2450|2192|2003|1966|1992|1940|1856|1895|2162|2351|2337|2072|1986|1937|1890|1856|1813|1721|1777|1779|1795|1714|1541|1529|1553|1344|1102|1075|1040|1000|983|1158|1109|1063|983|988|745|724|711|704|668|667|639|601|548|518|514|539|483|446|427|402|387|395|397|394|393|420|462|380|369|369|320|340|315|314|304|304|292|301|290|286|279|276|263|258|219|158|154|160|153|138|149|152|131|141|137|89|81|75|75|81|72|74|75|77|76|65|66|63|67|62|62|74|67|74|78|101|1</HistCounts>
      </HistItem>
    </Histograms>
    <Metadata>
      <MDI key="RepresentationType">ATHEMATIC</MDI>
      <MDI key="STATISTICS_COVARIANCES">4.710893493227157</MDI>
      <MDI key="STATISTICS_EXCLUDEDVALUES"></MDI>
      <MDI key="STATISTICS_MAXIMUM">-88.684303283691</MDI>
      <MDI key="STATISTICS_MEAN">-94.283544799099</MDI>
      <MDI key="STATISTICS_MINIMUM">-100.57792663574</MDI>
      <MDI key="STATISTICS_SKIPFACTORX">1</MDI>
      <MDI key="STATISTICS_SKIPFACTORY">1</MDI>
      <MDI key="STATISTICS_STDDEV">2.1704592816331</MDI>
    </Metadata>
  </PAMRasterBand>
</PAMDataset>
