# Supplementary material for: Propagation thresholds and driving mechanism detection of karst meteorological- agricultural drought: A case study in Guizhou Province
Source: PLoS One. 2024 Apr 17;19(4):e0298654. doi: 10.1371/journal.pone.0298654 (PMC11023575; doi:10.1371/journal.pone.0298654)
Supplement: S1 Data — (ZIP) [file pone.0298654.s001.zip › data/figure6/Figure6(a).xls]

## Sheet: 2000
sheng	name	type	Lat	Lon	x	y	滞后月数	spei1	spei2	spei3	spei4	spei5	spei6	spei7	spei8	spei9	spei10	spei11	spei12
贵州	松桃	基本站	28.15	109.183	910949	3.1209e+06	1	0.503	0.5	0.467	0.445	0.408	0.387	0.394	0.393	0.395	0.382	0.365	0.347
贵州	铜仁	基本站	27.7333	109.183	912533	3.07468e+06	2	0.486	0.492	0.463	0.43	0.406	0.393	0.372	0.389	0.389	0.383	0.367	0.356
贵州	万山	一般站	27.5167	109.2	914997	3.0507e+06	2	0.535	0.556	0.561	0.542	0.508	0.5	0.484	0.525	0.532	0.525	0.506	0.499
贵州	黎平	基本站	26.2333	109.133	913054	2.90812e+06	2	0.454	0.462	0.44	0.433	0.419	0.404	0.365	0.377	0.396	0.391	0.386	0.39
贵州	天柱	基本站	26.9	109.2	917294	2.98229e+06	2	0.525	0.542	0.508	0.488	0.428	0.417	0.417	0.419	0.424	0.413	0.394	0.375
贵州	锦屏	一般站	26.6833	109.183	916429	2.9582e+06	2	0.54	0.588	0.568	0.513	0.469	0.452	0.395	0.432	0.426	0.394	0.371	0.381
贵州	印江	一般站	28.0167	108.4	834356	3.10371e+06	2	0.518	0.562	0.519	0.509	0.473	0.459	0.423	0.46	0.451	0.427	0.409	0.427
贵州	江口	一般站	27.7	108.85	879748	3.06991e+06	2	0.535	0.568	0.503	0.486	0.448	0.442	0.408	0.443	0.443	0.42	0.4	0.413
贵州	施秉	一般站	27.0333	108.117	809220	2.99395e+06	2	0.526	0.564	0.52	0.51	0.468	0.44	0.407	0.427	0.403	0.378	0.347	0.359
贵州	玉屏	一般站	27.2333	108.917	887964	3.01835e+06	2	0.505	0.57	0.534	0.524	0.489	0.49	0.451	0.481	0.487	0.471	0.449	0.452
贵州	台江	一般站	26.6833	108.3	828431	2.95561e+06	2	0.519	0.567	0.526	0.511	0.473	0.477	0.438	0.466	0.469	0.45	0.427	0.431
贵州	从江	一般站	25.75	108.917	892989	2.85384e+06	2	0.498	0.567	0.531	0.513	0.473	0.467	0.426	0.466	0.475	0.453	0.434	0.442
贵州	正安	基本站	28.55	107.45	739696	3.16058e+06	2	0.499	0.523	0.512	0.517	0.481	0.465	0.458	0.488	0.488	0.483	0.47	0.475
贵州	务川	一般站	28.5167	107.883	782198	3.15783e+06	2	0.513	0.577	0.553	0.525	0.493	0.482	0.43	0.471	0.464	0.434	0.418	0.442
贵州	余庆	基本站	27.2333	107.883	785548	3.01557e+06	2	0.507	0.564	0.523	0.503	0.461	0.45	0.407	0.447	0.447	0.42	0.402	0.416
贵州	福泉	一般站	26.7	107.5	748740	2.95565e+06	2	0.511	0.569	0.535	0.523	0.488	0.477	0.437	0.478	0.472	0.446	0.43	0.449
贵州	黄平	一般站	26.9	107.9	788051	2.97866e+06	2	0.505	0.586	0.581	0.562	0.536	0.528	0.479	0.522	0.501	0.468	0.451	0.489
贵州	贵定	一般站	26.5833	107.233	722425	2.94223e+06	2	0.507	0.571	0.535	0.505	0.467	0.45	0.424	0.453	0.427	0.4	0.369	0.387
贵州	凯里	基本站	26.6	107.983	797113	2.9456e+06	2	0.499	0.528	0.518	0.504	0.496	0.488	0.476	0.491	0.497	0.496	0.485	0.476
贵州	都匀	基本站	26.3167	107.533	752897	2.91323e+06	2	0.536	0.561	0.539	0.522	0.491	0.481	0.463	0.5	0.505	0.497	0.478	0.482
贵州	丹寨	一般站	26.2	107.8	779810	2.90085e+06	2	0.505	0.557	0.512	0.499	0.459	0.453	0.417	0.454	0.454	0.431	0.411	0.421
贵州	独山	基本站	25.8333	107.55	755610	2.85971e+06	2	0.509	0.52	0.497	0.464	0.455	0.425	0.396	0.408	0.417	0.418	0.402	0.389
贵州	三都	一般站	25.9833	107.867	787004	2.87699e+06	2	0.446	0.502	0.463	0.439	0.421	0.408	0.408	0.42	0.414	0.397	0.387	0.369
贵州	桐梓	基准站	28.1333	106.833	680053	3.11333e+06	2	0.524	0.553	0.508	0.494	0.451	0.428	0.396	0.413	0.392	0.368	0.337	0.348
贵州	习水	基本站	28.3333	106.217	619261	3.13473e+06	2	0.485	0.519	0.508	0.501	0.491	0.483	0.474	0.485	0.483	0.467	0.459	0.446
贵州	仁怀	基本站	27.8	106.4	637913	3.07583e+06	2	0.482	0.487	0.46	0.428	0.407	0.395	0.373	0.388	0.389	0.384	0.366	0.354
贵州	遵义县	一般站	27.5333	106.833	681046	3.04685e+06	2	0.496	0.518	0.512	0.503	0.495	0.478	0.464	0.476	0.48	0.469	0.457	0.445
贵州	修文	一般站	26.8333	106.6	658990	2.96898e+06	2	0.503	0.577	0.567	0.544	0.515	0.503	0.451	0.494	0.487	0.461	0.446	0.472
贵州	清镇	一般站	26.5667	106.467	646079	2.93928e+06	2	0.508	0.56	0.542	0.492	0.453	0.448	0.399	0.441	0.451	0.429	0.408	0.407
贵州	平坝	一般站	26.4167	106.267	626321	2.92245e+06	2	0.522	0.574	0.553	0.5	0.46	0.455	0.402	0.44	0.449	0.428	0.406	0.4
贵州	贵阳	基准站	26.5833	106.733	672618	2.94146e+06	2	0.433	0.456	0.433	0.41	0.395	0.373	0.353	0.365	0.363	0.35	0.329	0.315
贵州	白云	一般站	26.6667	106.65	664199	2.95058e+06	2	0.501	0.578	0.567	0.551	0.522	0.515	0.47	0.512	0.508	0.481	0.463	0.481
贵州	乌当	一般站	26.6333	106.767	675862	2.94704e+06	2	0.604	0.641	0.619	0.568	0.542	0.504	0.457	0.476	0.471	0.44	0.414	0.398
贵州	罗甸	基本站	25.4333	106.767	677661	2.81411e+06	2	0.509	0.517	0.492	0.483	0.416	0.4	0.381	0.376	0.371	0.359	0.344	0.336
贵州	赤水	一般站	28.5833	105.7	568453	3.16202e+06	2	0.436	0.467	0.438	0.423	0.422	0.414	0.399	0.414	0.422	0.409	0.381	0.365
贵州	毕节	基本站	27.3	105.283	528036	3.0197e+06	2	0.498	0.546	0.528	0.498	0.459	0.465	0.415	0.449	0.463	0.449	0.432	0.43
贵州	六枝	一般站	26.2	105.467	546624	2.89792e+06	2	0.481	0.497	0.473	0.451	0.425	0.414	0.409	0.413	0.409	0.394	0.378	0.362
贵州	普定	一般站	26.3167	105.75	574857	2.91097e+06	2	0.502	0.554	0.524	0.514	0.5	0.5	0.503	0.494	0.48	0.456	0.433	0.425
贵州	关岭	一般站	25.9333	105.6	560081	2.86844e+06	2	0.505	0.554	0.536	0.485	0.441	0.438	0.388	0.432	0.446	0.425	0.404	0.402
贵州	贞丰	一般站	25.4	105.617	562025	2.80938e+06	2	0.552	0.596	0.574	0.514	0.48	0.461	0.404	0.44	0.434	0.396	0.374	0.384
贵州	安龙	一般站	25.1167	105.483	548727	2.77795e+06	2	0.505	0.533	0.518	0.511	0.476	0.468	0.462	0.488	0.487	0.48	0.467	0.467
贵州	册亨	一般站	24.9833	105.817	582423	2.76335e+06	2	0.473	0.498	0.482	0.458	0.433	0.41	0.409	0.411	0.409	0.4	0.385	0.37
贵州	赫章	一般站	27.1333	104.733	473574	3.00123e+06	2	0.476	0.488	0.464	0.439	0.418	0.411	0.393	0.409	0.409	0.404	0.389	0.38
贵州	威宁	基准站	26.8667	104.283	428811	2.97187e+06	2	0.512	0.577	0.561	0.531	0.496	0.483	0.429	0.47	0.465	0.437	0.421	0.442
贵州	普安	基本站	25.7833	104.967	496658	2.85169e+06	2	0.503	0.517	0.504	0.473	0.454	0.439	0.423	0.44	0.445	0.443	0.429	0.42
贵州	盘县	基本站	25.7167	104.467	446497	2.84442e+06	2	0.485	0.514	0.512	0.514	0.465	0.456	0.437	0.44	0.435	0.428	0.42	0.415
贵州	沿河	一般站	28.5667	108.5	842428	3.16498e+06	3	0.437	0.466	0.475	0.481	0.475	0.468	0.446	0.445	0.433	0.431	0.43	0.438
贵州	德江	一般站	28.25	108.1	804176	3.12879e+06	3	0.469	0.569	0.623	0.618	0.6	0.596	0.569	0.616	0.59	0.565	0.544	0.568
贵州	思南	基本站	27.95	108.25	819792	3.09592e+06	3	0.48	0.484	0.469	0.444	0.428	0.406	0.373	0.389	0.403	0.402	0.403	0.405
贵州	石阡	一般站	27.5667	108.233	819270	3.05337e+06	3	0.441	0.475	0.513	0.493	0.439	0.432	0.365	0.391	0.406	0.397	0.388	0.376
贵州	岑巩	一般站	27.1833	108.817	878219	3.0125e+06	3	0.455	0.49	0.502	0.466	0.404	0.405	0.333	0.372	0.396	0.388	0.374	0.352
贵州	镇远	一般站	27.05	108.417	838954	2.99657e+06	3	0.494	0.538	0.546	0.505	0.446	0.439	0.384	0.42	0.443	0.437	0.423	0.406
贵州	三穗	基准站	26.9667	108.667	864044	2.98803e+06	3	0.488	0.503	0.506	0.5	0.485	0.465	0.45	0.462	0.464	0.457	0.448	0.437
贵州	剑河	一般站	26.7333	108.433	841561	2.96151e+06	3	0.534	0.555	0.556	0.539	0.506	0.497	0.483	0.523	0.53	0.523	0.503	0.498
贵州	雷山	一般站	26.4	108.067	805947	2.92363e+06	3	0.441	0.468	0.454	0.421	0.41	0.382	0.348	0.353	0.36	0.345	0.326	0.319
贵州	榕江	基本站	25.9333	108.517	852276	2.87303e+06	3	0.495	0.527	0.537	0.539	0.51	0.499	0.493	0.528	0.532	0.528	0.514	0.515
贵州	道真	一般站	28.8833	107.6	753570	3.19784e+06	3	0.481	0.52	0.566	0.542	0.473	0.454	0.403	0.424	0.436	0.435	0.421	0.412
贵州	绥阳	一般站	27.8833	107.167	713290	3.08617e+06	3	0.538	0.586	0.571	0.503	0.457	0.439	0.379	0.414	0.414	0.381	0.355	0.344
贵州	湄潭	基本站	27.7667	107.467	743092	3.07379e+06	3	0.452	0.465	0.528	0.522	0.478	0.465	0.442	0.465	0.478	0.479	0.48	0.479
贵州	凤冈	一般站	27.9833	107.717	767207	3.09833e+06	3	0.494	0.577	0.582	0.568	0.543	0.536	0.484	0.526	0.511	0.479	0.46	0.491
贵州	瓮安	一般站	27.05	107.467	744667	2.99437e+06	3	0.499	0.543	0.568	0.535	0.483	0.47	0.424	0.449	0.457	0.446	0.427	0.425
贵州	麻江	一般站	26.5	107.583	757483	2.93365e+06	3	0.471	0.525	0.533	0.542	0.493	0.475	0.471	0.482	0.474	0.471	0.462	0.469
贵州	平塘	一般站	25.85	107.35	735522	2.86118e+06	3	0.479	0.528	0.536	0.512	0.458	0.458	0.405	0.435	0.456	0.451	0.438	0.428
贵州	荔波	基本站	25.4167	107.883	790045	2.81422e+06	3	0.504	0.528	0.535	0.522	0.492	0.489	0.483	0.512	0.512	0.504	0.492	0.489
贵州	汇川	基本站	27.7333	106.95	692220	3.06919e+06	3	0.508	0.525	0.555	0.534	0.486	0.468	0.441	0.458	0.46	0.45	0.437	0.43
贵州	金沙	一般站	27.4667	106.233	621862	3.03873e+06	3	0.514	0.545	0.56	0.55	0.518	0.512	0.504	0.538	0.542	0.536	0.521	0.514
贵州	息烽	基本站	27.1	106.717	670183	2.99867e+06	3	0.454	0.462	0.533	0.52	0.463	0.447	0.418	0.441	0.452	0.464	0.464	0.464
贵州	开阳	一般站	27.0667	106.967	695031	2.99534e+06	3	0.483	0.566	0.599	0.606	0.576	0.574	0.546	0.59	0.559	0.534	0.509	0.531
贵州	黔西	基本站	27.0333	106.017	600842	2.99053e+06	3	0.453	0.544	0.553	0.565	0.539	0.532	0.511	0.55	0.538	0.52	0.507	0.53
贵州	长顺	一般站	26.0333	106.45	645081	2.88018e+06	3	0.52	0.573	0.582	0.526	0.473	0.458	0.404	0.439	0.456	0.434	0.419	0.404
贵州	望谟	基本站	25.1833	106.083	609160	2.78569e+06	3	0.559	0.578	0.581	0.504	0.436	0.406	0.326	0.362	0.353	0.31	0.277	0.248
贵州	紫云	基本站	25.7667	106.083	608635	2.85029e+06	3	0.477	0.52	0.553	0.536	0.479	0.471	0.423	0.452	0.471	0.468	0.457	0.448
贵州	惠水	基本站	26.1333	106.633	663289	2.89148e+06	3	0.502	0.581	0.587	0.567	0.537	0.527	0.473	0.514	0.503	0.472	0.45	0.474
贵州	龙里	一般站	26.45	106.983	697749	2.92704e+06	3	0.473	0.49	0.539	0.494	0.415	0.399	0.353	0.381	0.394	0.401	0.395	0.387
贵州	花溪	一般站	26.4167	106.667	666218	2.9229e+06	3	0.519	0.568	0.595	0.532	0.478	0.454	0.395	0.435	0.431	0.398	0.368	0.361
贵州	大方	一般站	27.15	105.6	559451	3.00319e+06	3	0.532	0.555	0.557	0.538	0.505	0.496	0.48	0.521	0.529	0.522	0.502	0.497
贵州	纳雍	一般站	26.7667	105.367	536454	2.96064e+06	3	0.417	0.475	0.505	0.496	0.463	0.466	0.411	0.449	0.473	0.475	0.473	0.453
贵州	织金	基本站	26.6833	105.767	576278	2.95159e+06	3	0.486	0.528	0.571	0.55	0.5	0.484	0.446	0.469	0.471	0.461	0.445	0.44
贵州	安顺	基本站	26.25	105.9	589881	2.90368e+06	3	0.354	0.37	0.437	0.446	0.421	0.425	0.4	0.421	0.422	0.431	0.439	0.442
贵州	镇宁	一般站	26.0667	105.75	575017	2.88328e+06	3	0.512	0.558	0.58	0.572	0.54	0.534	0.52	0.557	0.568	0.566	0.55	0.539
贵州	晴隆	一般站	25.8333	105.217	521714	2.85724e+06	3	0.508	0.544	0.567	0.509	0.471	0.458	0.391	0.43	0.45	0.425	0.414	0.391
贵州	兴仁	基准站	25.4333	105.183	518435	2.81294e+06	3	0.518	0.571	0.583	0.526	0.471	0.454	0.397	0.432	0.448	0.425	0.41	0.394
贵州	水城	基本站	26.5833	104.867	486723	2.94029e+06	3	0.424	0.456	0.478	0.456	0.401	0.403	0.341	0.377	0.399	0.399	0.394	0.379
贵州	兴义	基本站	25.0833	104.9	489916	2.77418e+06	3	0.485	0.526	0.572	0.554	0.492	0.475	0.429	0.451	0.462	0.459	0.443	0.434
