# Supplementary material for: Propagation thresholds and driving mechanism detection of karst meteorological- agricultural drought: A case study in Guizhou Province
Source: PLoS One. 2024 Apr 17;19(4):e0298654. doi: 10.1371/journal.pone.0298654 (PMC11023575; doi:10.1371/journal.pone.0298654)
Supplement: S1 Data — (ZIP) [file pone.0298654.s001.zip › data/figure6/Figure6(b).tif.aux.xml]

<PAMDataset>
  <Metadata>
    <MDI key="DataType">Generic</MDI>
  </Metadata>
  <PAMRasterBand band="1">
    <Histograms>
      <HistItem>
        <HistMin>0.9585582613945007</HistMin>
        <HistMax>3.529376029968262</HistMax>
        <BucketCount>256</BucketCount>
        <IncludeOutOfRange>1</IncludeOutOfRange>
        <Approximate>0</Approximate>
        <HistCounts>91|53|42|36|39|32|32|33|34|31|35|34|31|38|29|37|29|38|23|40|26|31|32|38|27|35|33|34|28|32|35|27|36|32|29|29|31|34|33|38|52|68|85|91|100|113|123|137|135|161|174|195|199|214|218|231|215|212|218|210|219|200|212|193|200|196|180|207|202|227|252|268|334|305|400|415|421|441|423|430|457|430|457|520|552|807|865|941|1000|1051|1098|1136|1271|1336|1385|1319|1288|1305|1312|1326|1532|1666|1542|1490|1459|1426|1453|1426|1379|1376|1332|1261|1221|1209|1148|1133|1123|1142|1110|1129|1079|1038|1026|1031|975|1000|1042|1013|1004|933|972|935|911|931|916|916|902|934|917|907|945|936|997|939|960|927|915|920|926|895|903|929|906|911|942|913|912|919|952|901|959|965|907|960|969|982|996|1051|1042|1074|1140|1078|1079|1082|1123|1088|1118|1106|1207|1139|1240|1230|1172|1263|1265|1273|1313|1341|1423|1430|1476|1434|1525|1570|1716|1666|1742|1683|1722|1900|1871|1809|1767|1496|1286|1251|1118|1124|1086|1070|1089|1151|1097|1087|1008|921|868|725|700|692|689|577|564|565|550|574|536|381|353|345|326|280|250|226|145|143|150|104|71|75|64|23|27|28|24|23|19|13|12|11|8|8|7|7|2|1</HistCounts>
      </HistItem>
    </Histograms>
    <Metadata>
      <MDI key="RepresentationType">ATHEMATIC</MDI>
      <MDI key="STATISTICS_COVARIANCES">0.2285105830644097</MDI>
      <MDI key="STATISTICS_EXCLUDEDVALUES"></MDI>
      <MDI key="STATISTICS_MAXIMUM">3.5293760299683</MDI>
      <MDI key="STATISTICS_MEAN">2.4691258721315</MDI>
      <MDI key="STATISTICS_MINIMUM">0.9585582613945</MDI>
      <MDI key="STATISTICS_SKIPFACTORX">1</MDI>
      <MDI key="STATISTICS_SKIPFACTORY">1</MDI>
      <MDI key="STATISTICS_STDDEV">0.47802780574399</MDI>
    </Metadata>
  </PAMRasterBand>
</PAMDataset>
