# Supplementary material for: Propagation thresholds and driving mechanism detection of karst meteorological- agricultural drought: A case study in Guizhou Province
Source: PLoS One. 2024 Apr 17;19(4):e0298654. doi: 10.1371/journal.pone.0298654 (PMC11023575; doi:10.1371/journal.pone.0298654)
Supplement: S1 Data — (ZIP) [file pone.0298654.s001.zip › data/figure7/Figure7(a).tif.aux.xml]

<PAMDataset>
  <Metadata>
    <MDI key="DataType">Generic</MDI>
  </Metadata>
  <PAMRasterBand band="1">
    <Histograms>
      <HistItem>
        <HistMin>-1.31810986995697</HistMin>
        <HistMax>-0.7362529039382935</HistMax>
        <BucketCount>256</BucketCount>
        <IncludeOutOfRange>1</IncludeOutOfRange>
        <Approximate>0</Approximate>
        <HistCounts>38|45|56|56|60|66|68|73|74|75|79|88|92|94|102|102|102|121|118|124|121|121|111|124|179|202|183|159|148|142|136|137|135|146|148|142|158|157|161|171|161|165|173|171|179|168|169|173|163|171|168|166|166|174|163|176|185|183|193|202|206|193|208|206|223|198|224|235|222|285|399|386|424|426|438|468|481|541|527|589|721|722|709|731|724|762|770|812|817|854|903|946|980|1144|1338|1340|1360|1381|1653|1512|1491|1559|1678|1518|1490|1422|1324|1291|1265|1269|1237|1237|1260|1313|1307|1313|1313|1388|1584|1518|1266|1207|1218|1192|1084|1106|1092|1097|1099|1132|1105|1116|1135|1125|1130|1148|1148|1202|1225|1306|1292|1311|1350|1394|1413|1449|1508|1589|1445|1443|1429|1344|1320|1303|1201|1138|1156|1219|1240|1327|1446|2097|1891|1725|1660|1609|1730|2029|2014|2204|2077|1845|1815|1868|1867|1662|1482|1426|1346|1295|1270|1201|1161|1139|1136|1150|1163|1199|1284|1554|1188|927|836|753|703|676|652|613|570|484|466|467|407|394|357|347|317|278|254|250|216|212|204|163|168|172|134|131|127|132|130|123|128|121|119|115|115|114|115|111|117|107|102|97|87|81|81|80|68|48|53|48|52|60|61|56|42|33|32|24|23|20|16|14|10|1</HistCounts>
      </HistItem>
    </Histograms>
    <Metadata>
      <MDI key="RepresentationType">ATHEMATIC</MDI>
      <MDI key="STATISTICS_COVARIANCES">0.009712906320252767</MDI>
      <MDI key="STATISTICS_EXCLUDEDVALUES"></MDI>
      <MDI key="STATISTICS_MAXIMUM">-0.73625290393829</MDI>
      <MDI key="STATISTICS_MEAN">-1.005302151151</MDI>
      <MDI key="STATISTICS_MINIMUM">-1.318109869957</MDI>
      <MDI key="STATISTICS_SKIPFACTORX">1</MDI>
      <MDI key="STATISTICS_SKIPFACTORY">1</MDI>
      <MDI key="STATISTICS_STDDEV">0.098554078151301</MDI>
    </Metadata>
  </PAMRasterBand>
</PAMDataset>
