# Supplementary material for: Propagation thresholds and driving mechanism detection of karst meteorological- agricultural drought: A case study in Guizhou Province
Source: PLoS One. 2024 Apr 17;19(4):e0298654. doi: 10.1371/journal.pone.0298654 (PMC11023575; doi:10.1371/journal.pone.0298654)
Supplement: S1 Data — (ZIP) [file pone.0298654.s001.zip › data/figure7/Figure7(b).tif.aux.xml]

<PAMDataset>
  <Metadata>
    <MDI key="DataType">Generic</MDI>
  </Metadata>
  <PAMRasterBand band="1">
    <Histograms>
      <HistItem>
        <HistMin>-2.173925399780273</HistMin>
        <HistMax>-1.395135164260864</HistMax>
        <BucketCount>256</BucketCount>
        <IncludeOutOfRange>1</IncludeOutOfRange>
        <Approximate>0</Approximate>
        <HistCounts>2|3|3|5|3|7|4|8|4|8|4|8|6|6|8|4|10|4|9|6|9|5|9|6|5|11|4|10|5|10|7|9|7|7|10|7|13|6|11|8|13|10|10|15|9|17|10|17|14|19|13|16|18|13|19|15|21|12|22|14|22|15|19|14|17|17|16|18|15|17|16|15|16|17|16|17|19|13|18|14|15|13|15|14|14|13|14|12|14|12|15|12|14|12|13|13|13|13|13|13|14|12|15|12|15|11|17|12|13|13|14|13|13|15|11|13|17|13|14|15|14|14|14|20|38|44|49|51|66|60|69|68|70|71|58|71|63|52|130|171|219|244|270|289|315|341|326|366|370|382|367|355|365|338|326|317|345|359|350|374|354|365|371|361|358|368|355|350|393|380|397|397|392|404|394|430|417|488|520|532|560|592|633|718|743|795|815|1554|2188|3355|2938|2163|1900|1671|1608|1600|1746|2112|2180|2273|2403|2594|2928|2884|2728|2736|2714|2827|2919|3094|3287|4184|4672|3483|3291|2846|2607|2719|2793|2707|2812|3028|3357|3619|3077|3078|3690|4246|3268|3479|3258|2710|2793|2373|2116|1797|1767|1601|1555|1440|1125|1038|953|783|601|513|513|549|566|614|722|810|712|566|504|1</HistCounts>
      </HistItem>
    </Histograms>
    <Metadata>
      <MDI key="RepresentationType">ATHEMATIC</MDI>
      <MDI key="STATISTICS_COVARIANCES">0.00648679674633279</MDI>
      <MDI key="STATISTICS_EXCLUDEDVALUES"></MDI>
      <MDI key="STATISTICS_MAXIMUM">-1.3951351642609</MDI>
      <MDI key="STATISTICS_MEAN">-1.5352950125228</MDI>
      <MDI key="STATISTICS_MINIMUM">-2.1739253997803</MDI>
      <MDI key="STATISTICS_SKIPFACTORX">1</MDI>
      <MDI key="STATISTICS_SKIPFACTORY">1</MDI>
      <MDI key="STATISTICS_STDDEV">0.080540652755815</MDI>
    </Metadata>
  </PAMRasterBand>
</PAMDataset>
