# Supplementary material for: Propagation thresholds and driving mechanism detection of karst meteorological- agricultural drought: A case study in Guizhou Province
Source: PLoS One. 2024 Apr 17;19(4):e0298654. doi: 10.1371/journal.pone.0298654 (PMC11023575; doi:10.1371/journal.pone.0298654)
Supplement: S1 Data — (ZIP) [file pone.0298654.s001.zip › data/figure7/Figure7(c).tif.aux.xml]

<PAMDataset>
  <Metadata>
    <MDI key="DataType">Generic</MDI>
  </Metadata>
  <PAMRasterBand band="1">
    <Histograms>
      <HistItem>
        <HistMin>-3.275787830352783</HistMin>
        <HistMax>-1.315399169921875</HistMax>
        <BucketCount>256</BucketCount>
        <IncludeOutOfRange>1</IncludeOutOfRange>
        <Approximate>0</Approximate>
        <HistCounts>2|3|3|4|6|5|5|6|4|9|3|9|5|8|5|8|5|8|6|7|7|5|9|6|7|8|7|6|9|6|8|8|6|12|6|11|8|9|9|10|10|11|8|13|11|10|16|12|14|13|16|15|16|16|17|15|18|15|17|19|15|18|16|18|18|17|15|13|18|14|19|29|40|36|46|43|53|50|59|56|48|62|50|57|51|55|56|66|70|83|84|82|90|86|95|105|102|118|107|119|118|122|169|192|215|230|250|276|306|308|307|329|331|332|353|348|358|330|315|323|315|319|334|350|337|361|360|356|373|361|372|377|390|383|415|418|394|427|438|441|458|446|462|470|618|674|711|814|875|936|997|1065|1213|1572|1525|1384|1325|1311|1254|1239|1265|1273|1337|1336|1427|1485|1560|1652|1820|1962|2227|2598|2783|2775|3045|3211|3832|4510|4169|4317|4475|5272|6785|6609|6189|5332|5302|5812|5268|4603|4108|4181|4428|3895|3412|3165|2624|2099|1669|928|698|427|231|215|190|189|176|171|178|181|175|177|165|159|158|152|64|43|36|44|37|48|40|46|41|54|42|48|47|49|47|52|52|50|51|56|53|54|57|63|57|61|60|62|64|63|65|64|67|62|65|49|25|24|13|1</HistCounts>
      </HistItem>
    </Histograms>
    <Metadata>
      <MDI key="RepresentationType">ATHEMATIC</MDI>
      <MDI key="STATISTICS_COVARIANCES">0.03575698321175976</MDI>
      <MDI key="STATISTICS_EXCLUDEDVALUES"></MDI>
      <MDI key="STATISTICS_MAXIMUM">-1.3153991699219</MDI>
      <MDI key="STATISTICS_MEAN">-1.9373435635514</MDI>
      <MDI key="STATISTICS_MINIMUM">-3.2757878303528</MDI>
      <MDI key="STATISTICS_SKIPFACTORX">1</MDI>
      <MDI key="STATISTICS_SKIPFACTORY">1</MDI>
      <MDI key="STATISTICS_STDDEV">0.18909516972086</MDI>
    </Metadata>
  </PAMRasterBand>
</PAMDataset>
