# Supplementary material for: Propagation thresholds and driving mechanism detection of karst meteorological- agricultural drought: A case study in Guizhou Province
Source: PLoS One. 2024 Apr 17;19(4):e0298654. doi: 10.1371/journal.pone.0298654 (PMC11023575; doi:10.1371/journal.pone.0298654)
Supplement: S1 Data — (ZIP) [file pone.0298654.s001.zip › data/figure7/Figure7(d).tif.aux.xml]

<PAMDataset>
  <Metadata>
    <MDI key="DataType">Generic</MDI>
  </Metadata>
  <PAMRasterBand band="1">
    <Histograms>
      <HistItem>
        <HistMin>-4.356223106384277</HistMin>
        <HistMax>-1.681216955184937</HistMax>
        <BucketCount>256</BucketCount>
        <IncludeOutOfRange>1</IncludeOutOfRange>
        <Approximate>0</Approximate>
        <HistCounts>2|2|2|4|2|7|4|1|8|4|6|5|3|9|2|9|5|2|9|3|8|5|4|7|6|3|9|4|9|5|5|6|6|6|8|5|6|7|6|9|5|10|5|7|9|7|10|7|7|11|7|10|9|9|11|12|10|11|11|15|13|12|12|14|16|13|13|13|13|17|15|12|15|13|17|14|12|15|13|15|14|13|13|14|12|14|15|14|10|16|13|13|12|12|11|15|21|24|25|22|25|24|41|75|92|95|94|105|120|121|130|139|126|129|177|180|198|195|230|248|252|263|278|274|280|281|287|317|322|334|348|349|363|360|348|373|339|356|366|358|381|360|378|374|377|377|365|366|357|350|367|363|360|361|359|361|368|362|369|386|419|419|418|440|435|451|458|450|463|696|972|1248|1365|1467|1393|1262|1262|1302|1289|1327|1320|1293|1311|1254|1288|1290|1317|1373|1395|1427|1529|1582|1664|1709|1904|2061|2282|2514|2536|2681|2833|3072|3134|3102|3223|3519|3455|3606|3706|3742|4300|4665|4842|4753|4620|4552|4787|4261|3891|4167|3541|2992|2756|2594|2789|2107|1309|1201|1126|1093|1007|893|818|672|383|342|325|327|284|269|212|202|173|154|144|106|101|105|90|98|99|92|90|87|82|1</HistCounts>
      </HistItem>
    </Histograms>
    <Metadata>
      <MDI key="RepresentationType">ATHEMATIC</MDI>
      <MDI key="STATISTICS_COVARIANCES">0.08723603647553747</MDI>
      <MDI key="STATISTICS_EXCLUDEDVALUES"></MDI>
      <MDI key="STATISTICS_MAXIMUM">-1.6812169551849</MDI>
      <MDI key="STATISTICS_MEAN">-2.2773560127247</MDI>
      <MDI key="STATISTICS_MINIMUM">-4.3562231063843</MDI>
      <MDI key="STATISTICS_SKIPFACTORX">1</MDI>
      <MDI key="STATISTICS_SKIPFACTORY">1</MDI>
      <MDI key="STATISTICS_STDDEV">0.29535747235433</MDI>
    </Metadata>
  </PAMRasterBand>
</PAMDataset>
