# Supplementary material for: Propagation thresholds and driving mechanism detection of karst meteorological- agricultural drought: A case study in Guizhou Province
Source: PLoS One. 2024 Apr 17;19(4):e0298654. doi: 10.1371/journal.pone.0298654 (PMC11023575; doi:10.1371/journal.pone.0298654)
Supplement: S1 Data — (ZIP) [file pone.0298654.s001.zip › data/figure8/figure8data.xlsx]

## Sheet: figure8data
Factor	q	Group
DEM	0.131333	Light
Surface cutting depth	0.0457878	Light
Land-use change	0.0609543	Light
Karst development intensity	0.143175	Light
Landform type	0.108872	Light
DEM	0.218461	Moderate
Surface cutting depth	0.0559618	Moderate
Land-use change	0.0214657	Moderate
Karst development intensity	0.166171	Moderate
Landform type	0.0520149	Moderate
DEM	0.15117	Severe
Surface cutting depth	0.0397107	Severe
Land-use change	0.0218647	Severe
Karst development intensity	0.209666	Severe
Landform type	0.0973193	Severe
DEM	0.136915	Extreme
Surface cutting depth	0.039055	Extreme
Land-use change	0.0351258	Extreme
Karst development intensity	0.190175	Extreme
Landform type	0.103782	Extreme
DEM	0.0871813	Propagation time
Surface cutting depth	0.0333669	Propagation time
Land-use change	0.0129076	Propagation time
Karst development intensity	0.0430948	Propagation time
Landform type	0.0126989	Propagation time
