# Supplementary material for: Propagation thresholds and driving mechanism detection of karst meteorological- agricultural drought: A case study in Guizhou Province
Source: PLoS One. 2024 Apr 17;19(4):e0298654. doi: 10.1371/journal.pone.0298654 (PMC11023575; doi:10.1371/journal.pone.0298654)
Supplement: S1 Data — (ZIP) [file pone.0298654.s001.zip › data/figure9/Moderate.xlsx]

## Sheet: 双因子
	X1	X2	X3	X4	X5
X1
X2	0.199561
X3	0.223135	0.114469
X4	0.324518	0.295657	0.235162
X5	0.294093	0.254581	0.223993	0.275653
