# Supplementary material for: Propagation thresholds and driving mechanism detection of karst meteorological- agricultural drought: A case study in Guizhou Province
Source: PLoS One. 2024 Apr 17;19(4):e0298654. doi: 10.1371/journal.pone.0298654 (PMC11023575; doi:10.1371/journal.pone.0298654)
Supplement: S1 Data — (ZIP) [file pone.0298654.s001.zip › data/figure9/Propagation time.xlsx]

## Sheet: 交互
	X1	X2	X3	X4	X5
X1
X2	0.149495
X3	0.157787	0.0697703
X4	0.13993	0.0926981	0.0768885
X5	0.165833	0.103465	0.0834128	0.139424
